# Supplementary material for: Bis[(dimethyl-λ4-sulfanyl­idene)oxonium] hexa­bromidotellurate(IV) dimethyl sulfoxide disolvate
Source: Acta Crystallogr Sect E Struct Rep Online. 2008 May 30;64(Pt 6):o1161. doi: 10.1107/S1600536808015468 (PMC2961434; doi:10.1107/S1600536808015468)
Supplement: Supplementary file 1 [file e-64-o1161-sup1.cif]

##############################################################################
###                                                                        ###
###        Electronic paper (Acta Crystallographica Section E)             ###
###                                                                        ###
##############################################################################
#                                                                            #
# This CIF contains the data in a paper accepted for publication in Acta     #
# Crystallographica Section E. It conforms to the requirements of Notes      #
# for Authors for Section E, and has been peer reviewed under the auspices   #
# of the IUCr Commission on Journals.                                        #
#                                                                            #
# Full details of the Crystallographic Information File format               #
# are given in the paper "The Crystallographic Information File (CIF):       #
# a New Standard Archive File for Crystallography" by S. R. Hall, F. H.      #
# Allen and I. D. Brown [Acta Cryst. (1991), A47, 655-685].                  #
#                                                                            #
# The current version of the core CIF dictionary is obtainable from          #
# ftp://ftp.iucr.org/pub/cif_core.dic. The current version number is 2.4.    #
#                                                                            #
# Software is freely available for graphical display of the structure(s) in  #
# this CIF.  For information consult the CIF home page http://www.iucr.org/  #
# cif/home.html                                                              #
#                                                                            #
# This file may be used for bona fide research purposes within the           #
# scientific community so long as proper attribution is given to the journal # 
# article from which it was obtained.                                        #
#                                                                            #
##############################################################################
                                             
data_I
_audit_creation_method     SHELXL-97
_chemical_name_systematic
;
Bis[(dimethyl-\l^4^-sulfanylidene)oxonium] hexabromidotellurate(IV) dimethyl
sulfoxide disolvate
;
_chemical_name_common     ?
_chemical_formula_moiety     '2(C2 H7 O S +), Br6 Te 2-, 2(C2 H6 O S)'
_chemical_formula_sum     'C8 H26 Br6 O4 S4 Te'
_chemical_formula_iupac     '2C2 H7 O S +, Br6 Te 2-, 2C2 H6 O S'
_chemical_formula_weight     921.59
_chemical_melting_point     343
_symmetry_cell_setting     triclinic
_symmetry_space_group_name_H-M     'P -1'
_symmetry_space_group_name_Hall     '-P 1'
loop_
    _symmetry_equiv_pos_as_xyz
    'x, y, z'
    '-x, -y, -z'
_cell_length_a     8.0087(2)
_cell_length_b     9.2428(2)
_cell_length_c     10.5249(3)
_cell_angle_alpha     66.2800(10)
_cell_angle_beta     70.7320(10)
_cell_angle_gamma     66.3400(10)
_cell_volume     639.98(3)
_cell_formula_units_Z     1
_cell_measurement_reflns_used     4736
_cell_measurement_theta_min     5
_cell_measurement_theta_max     66
_cell_measurement_temperature     100(2)
_exptl_crystal_description     'block'
_exptl_crystal_colour     'orange'
_exptl_crystal_size_max     0.23
_exptl_crystal_size_mid     0.20
_exptl_crystal_size_min     0.16
_exptl_crystal_density_diffrn     2.391
_exptl_crystal_density_meas     ?
_exptl_crystal_density_method     'not measured'
_exptl_crystal_F_000     432
_exptl_absorpt_coefficient_mu     23.303
_exptl_absorpt_correction_type     numerical
_exptl_absorpt_process_details
;
[based on real shape of the crystal; absorption correction followed by
the application of SADABS (Bruker, 2005)]
;
_exptl_absorpt_correction_T_min     0.075
_exptl_absorpt_correction_T_max     0.118
_exptl_special_details
;
Analysis found: C 10.57; H 2.91;
C\~8\~H\~26\~Br\~6\~O\~4\~S\~4\~Te requires: C 10.42, H 2.84
;
_diffrn_ambient_temperature     100(2)
_diffrn_radiation_type     CuK\a
_diffrn_radiation_wavelength     1.54178
_diffrn_radiation_source     'fine-focus sealed tube'
_diffrn_radiation_monochromator     graphite
_diffrn_measurement_device_type     'Bruker APEX2 CCD detector'
_diffrn_measurement_method     \w
_diffrn_detector_area_resol_mean     ?
_diffrn_reflns_number     5232
_diffrn_reflns_av_R_equivalents     0.023
_diffrn_reflns_av_sigmaI/netI     0.023
_diffrn_reflns_theta_min     4.7
_diffrn_reflns_theta_max     66.8
_diffrn_reflns_theta_full     66.8
_diffrn_measured_fraction_theta_max     0.930
_diffrn_measured_fraction_theta_full     0.990
_diffrn_reflns_limit_h_min     -8
_diffrn_reflns_limit_h_max     9
_diffrn_reflns_limit_k_min     -9
_diffrn_reflns_limit_k_max     10
_diffrn_reflns_limit_l_min     0
_diffrn_reflns_limit_l_max     12
_diffrn_standards_number     ?
_diffrn_standards_interval_count     ?
_diffrn_standards_interval_time     ?
_diffrn_standards_decay_%     ?
_refine_special_details
;
Refinement of <i>F</i>^2^ against ALL reflections. The weighted <i>R</i>-factor
<i>wR</i> and goodness of fit <i>S</i> are based on <i>F</i>^2^, conventional
<i>R</i>-factors <i>R</i> are based on <i>F</i>, with <i>F</i> set to zero for
negative <i>F</i>^2^. The threshold expression of <i>F</i>^2^ >
\s(<i>F</i>^2^) is used only for calculating <i>R</i>-factors(gt) <i>etc</i>.
and is not relevant to the choice of reflections for refinement.
<i>R</i>-factors based on <i>F</i>^2^ are statistically about twice as large
as those based on <i>F</i>, and <i>R</i>- factors based on ALL data will be
even larger.
;
_reflns_number_total     2112
_reflns_number_gt     2112
_reflns_threshold_expression     I>2\s(I)
_refine_ls_structure_factor_coef     Fsqd
_refine_ls_matrix_type     full
_refine_ls_R_factor_all     0.021
_refine_ls_R_factor_gt     0.021
_refine_ls_wR_factor_gt     0.056
_refine_ls_wR_factor_ref     0.056
_refine_ls_goodness_of_fit_ref     1.15
_refine_ls_restrained_S_all     1.15
_refine_ls_number_reflns     2112
_refine_ls_number_parameters     159
_refine_ls_number_restraints     0
_refine_ls_hydrogen_treatment     refall
_refine_ls_weighting_scheme     calc
_refine_ls_weighting_details
         'calc w=1/[\s^2^(Fo^2^)+(0.0268P)^2^+1.1408P] where P=(Fo^2^+2Fc^2^)/3'
_atom_sites_solution_hydrogens     difmap
_atom_sites_solution_primary     direct
_atom_sites_solution_secondary     difmap
_refine_ls_shift/su_max     0.004
_refine_ls_shift/su_mean     0.000
_refine_diff_density_max     1.02
_refine_diff_density_min     -0.68
_refine_ls_extinction_method     'SHELXL97 (Sheldrick, 2008)'
_refine_ls_extinction_coef     0.00507(17)
_refine_ls_extinction_expression
                                  'Fc^*^=kFc[1+0.001xFc^2^\l^3^/sin(2\q)]^-1/4^'
loop_
    _atom_type_symbol
    _atom_type_description
    _atom_type_scat_dispersion_real
    _atom_type_scat_dispersion_imag
    _atom_type_scat_source
    'C' 'C' 0.0181 0.0091
                         'International Tables Vol C Tables 4.2.6.8 and 6.1.1.4'
    'H' 'H' 0.0000 0.0000
                         'International Tables Vol C Tables 4.2.6.8 and 6.1.1.4'
    'O' 'O' 0.0492 0.0322
                         'International Tables Vol C Tables 4.2.6.8 and 6.1.1.4'
    'S' 'S' 0.3331 0.5567
                         'International Tables Vol C Tables 4.2.6.8 and 6.1.1.4'
    'Br' 'Br' -0.6763 1.2805
                         'International Tables Vol C Tables 4.2.6.8 and 6.1.1.4'
    'Te' 'Te' -0.1759 6.3531
                         'International Tables Vol C Tables 4.2.6.8 and 6.1.1.4'
_computing_data_collection     'APEX2 (Bruker, 2005)'
_computing_cell_refinement     'SAINT (Bruker, 2005)'
_computing_data_reduction     'SADABS (Bruker, 2005)'
_computing_structure_solution     'XS in SHELXTL (Sheldrick, 2008)'
_computing_structure_refinement     'SHELXL97 (Sheldrick, 2008)'
_computing_molecular_graphics     'XP (Bruker, 1998)'
_computing_publication_material     'XCIF in SHELXTL (Sheldrick, 2008)'
loop_
    _atom_site_type_symbol
    _atom_site_label
    _atom_site_fract_x
    _atom_site_fract_y
    _atom_site_fract_z
    _atom_site_U_iso_or_equiv
    _atom_site_adp_type
    _atom_site_calc_flag
    _atom_site_refinement_flags
    _atom_site_occupancy
    _atom_site_disorder_assembly
    _atom_site_disorder_group
    Te Te1 0.5000 0.0000 0.5000 0.01240(12) Uani d S 1 . .
    Br Br1 0.47203(5) 0.30103(4) 0.30479(4) 0.01875(12) Uani d . 1 . .
    Br Br2 0.13998(5) 0.11843(5) 0.62389(4) 0.01970(12) Uani d . 1 . .
    Br Br3 0.39388(5) -0.09389(5) 0.33507(4) 0.02004(12) Uani d . 1 . .
    S S1 0.72250(12) 0.24280(11) -0.11647(9) 0.0176(2) Uani d . 1 . .
    O O1 0.8060(4) 0.2997(3) -0.0395(3) 0.0229(6) Uani d . 1 . .
    C C1 0.4776(5) 0.3040(5) -0.0455(4) 0.0213(8) Uani d . 1 . .
    H H1A 0.459(7) 0.246(6) 0.054(5) 0.030(12) Uiso d . 1 . .
    H H1B 0.440(7) 0.421(7) -0.066(5) 0.032(13) Uiso d . 1 . .
    H H1C 0.424(6) 0.263(6) -0.088(5) 0.026(12) Uiso d . 1 . .
    C C2 0.7743(6) 0.0237(5) -0.0301(4) 0.0215(8) Uani d . 1 . .
    H H2A 0.700(7) -0.016(6) -0.060(5) 0.027(11) Uiso d . 1 . .
    H H2B 0.741(6) 0.002(6) 0.070(5) 0.027(12) Uiso d . 1 . .
    H H2C 0.907(7) -0.020(6) -0.066(5) 0.025(11) Uiso d . 1 . .
    S S2 1.03170(12) 0.54942(12) -0.30476(10) 0.0219(2) Uani d . 1 . .
    O O2 1.0726(4) 0.4039(4) -0.1636(3) 0.0256(6) Uani d . 1 . .
    H H2O 0.985(10) 0.364(9) -0.123(8) 0.07(2) Uiso d . 1 . .
    C C3 1.2525(6) 0.5183(6) -0.4190(5) 0.0266(9) Uani d . 1 . .
    H H3A 1.340(7) 0.519(6) -0.369(5) 0.029(12) Uiso d . 1 . .
    H H3B 1.245(7) 0.614(7) -0.496(6) 0.040(14) Uiso d . 1 . .
    H H3C 1.284(8) 0.410(7) -0.440(6) 0.049(15) Uiso d . 1 . .
    C C4 1.0161(7) 0.7251(6) -0.2660(6) 0.0321(10) Uani d . 1 . .
    H H4A 1.015(7) 0.822(7) -0.346(6) 0.040(14) Uiso d . 1 . .
    H H4B 0.913(8) 0.747(7) -0.207(6) 0.043(15) Uiso d . 1 . .
    H H4C 1.125(7) 0.695(6) -0.222(5) 0.035(13) Uiso d . 1 . .
loop_
    _atom_site_aniso_label
    _atom_site_aniso_U_11
    _atom_site_aniso_U_22
    _atom_site_aniso_U_33
    _atom_site_aniso_U_12
    _atom_site_aniso_U_13
    _atom_site_aniso_U_23
    Te1 0.01221(17) 0.01490(18) 0.01250(17) -0.00478(12) -0.00205(12)
                                                                    -0.00641(12)
    Br1 0.0217(2) 0.0180(2) 0.0169(2) -0.00800(15) -0.00436(15) -0.00352(15)
    Br2 0.0143(2) 0.0229(2) 0.0215(2) -0.00556(15) 0.00073(15) -0.01025(16)
    Br3 0.0237(2) 0.0221(2) 0.0211(2) -0.00733(16) -0.00826(16) -0.01003(16)
    S1 0.0187(4) 0.0208(4) 0.0158(4) -0.0096(4) -0.0020(3) -0.0059(3)
    O1 0.0228(14) 0.0314(15) 0.0234(13) -0.0161(12) -0.0018(11) -0.0118(11)
    C1 0.0215(19) 0.026(2) 0.022(2) -0.0115(17) -0.0024(16) -0.0095(17)
    C2 0.025(2) 0.0208(19) 0.021(2) -0.0087(17) -0.0077(17) -0.0047(16)
    S2 0.0167(4) 0.0226(5) 0.0279(5) -0.0070(4) -0.0058(4) -0.0075(4)
    O2 0.0243(15) 0.0295(15) 0.0261(14) -0.0158(13) -0.0052(12) -0.0042(12)
    C3 0.026(2) 0.028(2) 0.028(2) -0.0117(18) 0.0002(18) -0.0107(18)
    C4 0.024(2) 0.025(2) 0.049(3) -0.0039(18) -0.002(2) -0.021(2)
_geom_special_details
;
All e.s.d.'s (except the e.s.d. in the dihedral angle between two l.s. planes)
are estimated using the full covariance matrix. The cell e.s.d.'s are taken
into account individually in the estimation of e.s.d.'s in distances, angles
and torsion angles; correlations between e.s.d.'s in cell parameters are only
used when they are defined by crystal symmetry. An approximate (isotropic)
treatment of cell e.s.d.'s is used for estimating e.s.d.'s involving l.s.
planes.
;
loop_
    _geom_bond_atom_site_label_1
    _geom_bond_atom_site_label_2
    _geom_bond_site_symmetry_2
    _geom_bond_distance
    _geom_bond_publ_flag
    Te1 Br1 2_656 2.6865(4) ?
    Te1 Br1 . 2.6865(4) ?
    Te1 Br3 . 2.6956(4) ?
    Te1 Br3 2_656 2.6956(4) ?
    Te1 Br2 2_656 2.7103(4) ?
    Te1 Br2 . 2.7103(4) ?
    S1 O1 . 1.537(3) ?
    S1 C2 . 1.787(4) ?
    S1 C1 . 1.791(4) ?
    C1 H1A . 0.96(5) ?
    C1 H1B . 0.95(5) ?
    C1 H1C . 0.97(5) ?
    C2 H2A . 0.98(5) ?
    C2 H2B . 0.95(5) ?
    C2 H2C . 0.97(5) ?
    S2 O2 . 1.576(3) ?
    S2 C3 . 1.767(4) ?
    S2 C4 . 1.776(4) ?
    O2 H2O . 0.83(7) ?
    C3 H3A . 1.00(5) ?
    C3 H3B . 0.92(6) ?
    C3 H3C . 1.03(6) ?
    C4 H4A . 0.95(6) ?
    C4 H4B . 0.86(6) ?
    C4 H4C . 1.01(5) ?
loop_
    _geom_angle_atom_site_label_1
    _geom_angle_atom_site_label_2
    _geom_angle_atom_site_label_3
    _geom_angle_site_symmetry_1
    _geom_angle_site_symmetry_3
    _geom_angle
    _geom_angle_publ_flag
    Br1 Te1 Br1 2_656 . 180.0 ?
    Br1 Te1 Br3 2_656 . 89.604(11) ?
    Br1 Te1 Br3 . . 90.395(11) ?
    Br1 Te1 Br3 2_656 2_656 90.397(11) ?
    Br1 Te1 Br3 . 2_656 89.604(11) ?
    Br3 Te1 Br3 . 2_656 179.9990(10)
                                   ?
    Br1 Te1 Br2 2_656 2_656 89.151(11) ?
    Br1 Te1 Br2 . 2_656 90.849(11) ?
    Br3 Te1 Br2 . 2_656 89.485(12) ?
    Br3 Te1 Br2 2_656 2_656 90.515(11) ?
    Br1 Te1 Br2 2_656 . 90.848(11) ?
    Br1 Te1 Br2 . . 89.151(11) ?
    Br3 Te1 Br2 . . 90.515(11) ?
    Br3 Te1 Br2 2_656 . 89.485(12) ?
    Br2 Te1 Br2 2_656 . 180.0 ?
    O1 S1 C2 . . 103.95(17) ?
    O1 S1 C1 . . 104.47(17) ?
    C2 S1 C1 . . 98.62(19) ?
    S1 C1 H1A . . 108(3) ?
    S1 C1 H1B . . 106(3) ?
    H1A C1 H1B . . 113(4) ?
    S1 C1 H1C . . 106(3) ?
    H1A C1 H1C . . 108(4) ?
    H1B C1 H1C . . 117(4) ?
    S1 C2 H2A . . 107(3) ?
    S1 C2 H2B . . 110(3) ?
    H2A C2 H2B . . 110(4) ?
    S1 C2 H2C . . 103(3) ?
    H2A C2 H2C . . 112(4) ?
    H2B C2 H2C . . 114(4) ?
    O2 S2 C3 . . 102.38(19) ?
    O2 S2 C4 . . 102.5(2) ?
    C3 S2 C4 . . 100.2(2) ?
    S2 O2 H2O . . 112(5) ?
    S2 C3 H3A . . 106(3) ?
    S2 C3 H3B . . 107(3) ?
    H3A C3 H3B . . 104(4) ?
    S2 C3 H3C . . 107(3) ?
    H3A C3 H3C . . 115(4) ?
    H3B C3 H3C . . 116(5) ?
    S2 C4 H4A . . 114(3) ?
    S2 C4 H4B . . 107(4) ?
    H4A C4 H4B . . 108(5) ?
    S2 C4 H4C . . 108(3) ?
    H4A C4 H4C . . 110(4) ?
    H4B C4 H4C . . 111(5) ?
loop_
    _geom_hbond_atom_site_label_D
    _geom_hbond_atom_site_label_H
    _geom_hbond_atom_site_label_A
    _geom_hbond_site_symmetry_A
    _geom_hbond_distance_DH
    _geom_hbond_distance_HA
    _geom_hbond_distance_DA
    _geom_hbond_angle_DHA
    _geom_hbond_publ_flag
    O2 H2O O1 . 0.83(7) 1.62(8) 2.448(4) 175(7) y
data_global
_journal_date_recd_electronic     2008-04-03
_journal_date_accepted     2008-05-22
_journal_name_full     'Acta Crystallographica, Section E'
_journal_year     2008
_journal_volume     64
_journal_issue      6
_journal_page_first     o1161
_journal_page_last     o1161
_journal_paper_category     QO
_journal_coeditor_code     TK2262
_publ_contact_author_name     'Martin D. Rudd'
_publ_contact_author_address
;
University of Wisconsin - Fox Valley
Menasha
Wisconsin 54952
USA
;
_publ_contact_author_email     martin.rudd@uwc.edu
_publ_contact_author_fax     '9208322674'
_publ_contact_author_phone     '9208322694'
_publ_section_title
;
Bis[(dimethyl-\l^4^-sulfanylidene)oxonium] hexabromidotellurate(IV) dimethyl
sulfoxide disolvate
;
loop_
    _publ_author_name
    _publ_author_footnote
    _publ_author_address
    'Rudd, Martin D.' .
;
University of Wisconsin--Fox Valley
Menasha
Wisconsin 54952
USA
;
    'Kokke, Gregory' .
;
University of Wisconsin--Fox Valley
Menasha
Wisconsin 54952
USA
;
    'Lindeman, Sergey V.' .
;
Marquette University,
Milwaukee
Wisconsin 53201
USA
;
