# Supplementary material for: Bis[(dimethyl-λ4-sulfanyl­idene)oxonium] hexa­bromidotellurate(IV) dimethyl sulfoxide disolvate
Source: Acta Crystallogr Sect E Struct Rep Online. 2008 May 30;64(Pt 6):o1161. doi: 10.1107/S1600536808015468 (PMC2961434; doi:10.1107/S1600536808015468)
Supplement: Supplementary file 2 [file e-64-o1161-Isup2.hkl]

# 
# h,k,l, Fc-squared, Fo-squared, sigma(Fo-squared) and status flag 
# 
data_I
_shelx_title ' ruddh in P-1' 
_shelx_refln_list_code          4 
_shelx_F_calc_maximum      225.83 
_exptl_crystal_F_000       432.00 
_reflns_d_resolution_high  0.8387 
 
loop_ 
 _symmetry_equiv_pos_as_xyz 
 'x, y, z' 
 '-x, -y, -z' 
 
_cell_length_a     8.0087 
_cell_length_b     9.2428 
_cell_length_c    10.5249 
_cell_angle_alpha  66.280 
_cell_angle_beta   70.732 
_cell_angle_gamma  66.340 
 
_shelx_F_squared_multiplier     1.000 
 
loop_ 
 _refln_index_h 
 _refln_index_k 
 _refln_index_l 
 _refln_F_squared_calc 
 _refln_F_squared_meas 
 _refln_F_squared_sigma 
 _refln_observed_status 
   1   0   0     6080.19     6205.06    123.82 o 
   2   0   0    10128.49     9962.96    171.15 o 
   3   0   0     7346.00     8254.72    166.96 o 
   4   0   0     1013.63     1027.16     33.97 o 
   5   0   0      917.33      918.01     19.39 o 
   6   0   0     1252.54     1217.80     26.35 o 
   7   0   0       23.83       31.28      4.02 o 
   8   0   0     2621.27     2688.76     62.30 o 
  -8   1   0      120.73      129.72      6.49 o 
  -7   1   0      856.27      874.15     25.48 o 
  -6   1   0     1268.56     1313.27     36.31 o 
  -5   1   0      169.94      207.38      8.54 o 
  -4   1   0     6101.26     6175.69    128.01 o 
  -3   1   0      239.84      226.33      8.00 o 
  -2   1   0     2108.05     2231.98     47.16 o 
  -1   1   0     8106.21     8445.12    145.17 o 
   0   1   0     6420.97     6446.54    130.38 o 
   1   1   0     3066.90     2903.81     51.20 o 
   2   1   0     2402.21     2291.52     40.23 o 
   3   1   0    11468.52    11478.72    195.78 o 
   4   1   0      251.08      241.45     12.24 o 
   5   1   0       30.23       50.95      4.23 o 
   6   1   0     5486.24     5257.88     93.34 o 
   7   1   0      987.48     1023.69     22.81 o 
   8   1   0     5500.43     5581.60    124.19 o 
  -7   2   0      128.09      151.37      8.23 o 
  -6   2   0      142.60      144.54      9.44 o 
  -5   2   0      807.06      835.89     26.10 o 
  -4   2   0       44.50       46.03      5.10 o 
  -3   2   0      581.62      638.71     17.14 o 
  -2   2   0    16594.34    17673.89    354.89 o 
  -1   2   0      304.40      336.99      8.06 o 
   0   2   0      310.04      297.74      7.93 o 
   1   2   0       32.76       46.12      3.02 o 
   2   2   0     9996.01    10366.89    177.61 o 
   3   2   0     2337.21     2316.38     50.15 o 
   4   2   0      869.73      889.86     22.39 o 
   5   2   0     3696.22     3498.13     60.27 o 
   6   2   0      963.73      986.80     22.22 o 
   7   2   0     1379.06     1318.13     27.92 o 
   8   2   0       13.49       22.68      3.61 o 
  -7   3   0     1874.74     1893.39     44.25 o 
  -6   3   0       75.15       79.01      7.04 o 
  -5   3   0     4519.12     4652.86     83.08 o 
  -4   3   0     8331.33     8203.88    116.52 o 
  -3   3   0     9908.63     9759.87    246.17 o 
  -2   3   0    21919.33    23080.64    575.14 o 
  -1   3   0     6399.22     6291.33    126.55 o 
   0   3   0     2473.72     2499.47     51.68 o 
   1   3   0    15423.43    15348.50    301.42 o 
   2   3   0      503.10      500.94     10.63 o 
   3   3   0      368.74      382.73     11.26 o 
   4   3   0     3450.13     3379.31     73.46 o 
   5   3   0      145.37      146.75      6.81 o 
   6   3   0     6323.14     5816.44    102.64 o 
   7   3   0     2895.82     2787.13     52.40 o 
   8   3   0       37.60       41.87      4.13 o 
  -6   4   0      144.97      163.21      6.08 o 
  -5   4   0      111.72      138.25      6.46 o 
  -4   4   0     8826.39     8720.96    149.96 o 
  -3   4   0       34.12       47.87      3.85 o 
  -2   4   0     1719.51     1638.13     47.50 o 
  -1   4   0     3234.43     3187.17     67.52 o 
   1   4   0     1843.64     1772.18     38.45 o 
   2   4   0      169.15      169.59      6.88 o 
   3   4   0      208.98      245.77     12.06 o 
   4   4   0    16810.87    16673.64    427.27 o 
   5   4   0     7785.08     6937.18    128.86 o 
   6   4   0     4810.09     4536.70     81.56 o 
   7   4   0     7949.21     7448.92    154.93 o 
   8   4   0      395.15      387.67     19.53 o 
  -5   5   0      730.14      759.99     19.24 o 
  -4   5   0     1341.38     1363.33     32.44 o 
  -3   5   0       86.48      101.16      6.77 o 
  -2   5   0      440.28      436.02     10.13 o 
  -1   5   0      466.65      476.25     12.37 o 
   0   5   0     6390.94     6541.10    132.83 o 
   1   5   0     4560.75     4414.27     92.00 o 
   2   5   0       34.71       56.96      6.59 o 
   3   5   0      970.75      990.42     33.04 o 
   4   5   0     4099.33     3879.57     81.67 o 
   5   5   0      996.28      949.95     21.56 o 
   6   5   0       27.71       37.98      6.45 o 
   7   5   0     1320.58     1322.18     28.33 o 
   8   5   0      361.65      364.34     12.98 o 
  -5   6   0      483.82      499.57     16.98 o 
  -4   6   0     4170.33     4262.81     87.59 o 
  -3   6   0     2598.69     2584.40     56.42 o 
  -2   6   0      120.13      137.67      6.66 o 
  -1   6   0     1904.54     1806.06     36.04 o 
   0   6   0      216.69      194.38      6.53 o 
   1   6   0      107.13      116.42      5.35 o 
   2   6   0     3118.10     2950.76     54.74 o 
   3   6   0     2543.56     2528.32     48.94 o 
   4   6   0      716.13      711.00     19.38 o 
   5   6   0     3167.27     3100.96     75.02 o 
   6   6   0      593.03      618.74     21.89 o 
   7   6   0      694.45      760.32     24.05 o 
   8   6   0      128.40      138.02     10.87 o 
  -4   7   0      552.10      551.65     18.39 o 
  -3   7   0     1696.87     1686.61     37.41 o 
  -2   7   0      100.14      114.25      5.87 o 
  -1   7   0      226.28      251.22      9.14 o 
   0   7   0     3215.01     3116.68     58.62 o 
   1   7   0      338.29      389.02     16.14 o 
   2   7   0    15506.58    15646.60    345.73 o 
   3   7   0     4963.04     4934.41    113.53 o 
   4   7   0     3776.30     3979.18     93.81 o 
   5   7   0     5285.08     5650.46    129.76 o 
   6   7   0     3074.41     3381.79     81.29 o 
   7   7   0      148.91      163.04      9.93 o 
  -3   8   0       19.48       20.19      3.09 o 
  -2   8   0     1908.59     1960.16     36.28 o 
  -1   8   0      379.37      388.25     10.79 o 
   0   8   0      526.30      552.09     17.56 o 
   1   8   0       90.61      121.01      9.79 o 
   2   8   0      208.20      231.69     12.40 o 
   3   8   0     2529.76     2775.51     67.31 o 
   4   8   0       86.78      123.36      9.61 o 
   5   8   0     2435.06     2584.17     63.57 o 
   6   8   0       10.57       27.12      5.76 o 
   7   8   0      373.00      412.78     14.73 o 
   0   9   0     2168.82     2167.73     52.88 o 
   1   9   0       73.68      107.60      7.77 o 
   2   9   0      210.59      239.75     11.54 o 
   3   9   0     1035.76     1021.25     39.69 o 
   4   9   0       10.49       15.02      4.09 o 
   5   9   0     1006.09     1063.00     28.60 o 
   6   9   0       80.17       84.82      8.85 o 
  -5  -9   1     1500.82     1518.51     52.86 o 
  -4  -9   1      293.46      302.63     11.06 o 
  -3  -9   1     2406.99     2317.52     75.81 o 
  -2  -9   1     2656.99     2605.95     62.78 o 
  -1  -9   1      838.58      865.53     24.28 o 
   0  -9   1     1726.59     1665.33     40.84 o 
  -6  -8   1      125.74      124.06      8.02 o 
  -5  -8   1     1248.11     1401.32     37.24 o 
  -4  -8   1       69.07       77.23      7.81 o 
  -3  -8   1      293.97      303.85     13.11 o 
  -2  -8   1      830.96      885.07     26.91 o 
  -1  -8   1      692.35      747.95     23.87 o 
   0  -8   1       87.17       98.52      6.04 o 
   1  -8   1      330.28      346.15     12.11 o 
   2  -8   1      196.71      215.58      8.03 o 
  -7  -7   1     1512.97     1678.76     56.96 o 
  -6  -7   1      752.44      823.33     25.71 o 
  -5  -7   1     3781.67     4106.23     96.35 o 
  -4  -7   1     3488.02     3688.47     87.88 o 
  -3  -7   1      636.40      649.85     22.46 o 
  -2  -7   1     1809.78     1768.43     38.04 o 
  -1  -7   1      378.32      373.15     12.21 o 
   0  -7   1     1552.56     1622.94     33.52 o 
   1  -7   1      716.13      736.76     17.84 o 
   2  -7   1      256.38      275.95      8.93 o 
   3  -7   1      371.01      377.26     11.38 o 
   4  -7   1      108.24      111.28      6.22 o 
  -7  -6   1     3069.29     3260.92     76.27 o 
  -6  -6   1      340.47      374.70     16.07 o 
  -5  -6   1     7461.92     7515.99    168.25 o 
  -4  -6   1     8320.65     8156.80    181.87 o 
  -3  -6   1       99.00      124.67      8.57 o 
  -2  -6   1     3017.63     2939.20     48.35 o 
  -1  -6   1      266.47      246.86      6.99 o 
   0  -6   1     1117.56     1088.72     18.40 o 
   1  -6   1     4234.49     4162.65     75.60 o 
   2  -6   1     3120.96     3181.98     58.92 o 
   3  -6   1      715.79      733.17     17.10 o 
   4  -6   1     7895.64     8156.22    163.11 o 
  -8  -5   1      309.92      339.53     11.69 o 
  -7  -5   1     1127.90     1158.13     30.39 o 
  -6  -5   1      535.96      553.87     19.97 o 
  -5  -5   1       98.26       94.23      8.64 o 
  -4  -5   1      465.06      487.65     13.48 o 
  -3  -5   1     2831.55     2799.04     60.51 o 
  -2  -5   1     1603.93     1528.06     46.76 o 
  -1  -5   1     1959.11     2001.02     58.98 o 
   0  -5   1     1536.30     1439.23     25.47 o 
   1  -5   1     3643.28     3527.20     62.70 o 
   2  -5   1     1763.54     1777.75     32.79 o 
   3  -5   1     3389.88     3331.30     61.14 o 
   4  -5   1     4163.73     4130.43     86.47 o 
   5  -5   1     1296.71     1317.52     29.99 o 
  -8  -4   1      427.54      423.90     13.83 o 
  -7  -4   1     4340.69     4264.06    135.75 o 
  -6  -4   1     3816.41     3701.73     81.21 o 
  -5  -4   1      284.01      255.28      8.80 o 
  -4  -4   1      699.86      651.49     18.51 o 
  -3  -4   1     1873.75     1772.83     51.94 o 
  -2  -4   1     1518.07     1486.47     33.55 o 
  -1  -4   1     1331.82     1285.33     29.43 o 
   0  -4   1      388.37      401.37     11.98 o 
   1  -4   1      289.17      292.15     10.30 o 
   2  -4   1     8950.85     8797.00    171.99 o 
   3  -4   1       91.47       88.53      4.86 o 
   4  -4   1      189.09      199.76      9.03 o 
   5  -4   1      129.28      146.05      7.32 o 
   6  -4   1      992.26      993.39     34.96 o 
  -8  -3   1     1747.85     1655.46     38.57 o 
  -7  -3   1     3612.15     3460.44     75.81 o 
  -6  -3   1     4955.70     4744.85    101.37 o 
  -5  -3   1      131.45      127.31      6.18 o 
  -4  -3   1      812.29      804.07     21.41 o 
  -3  -3   1     6280.51     5976.16    125.28 o 
  -2  -3   1      981.50     1044.02     24.19 o 
  -1  -3   1    12774.82    12824.19    252.29 o 
   0  -3   1     5658.41     5441.81    109.25 o 
   1  -3   1     9466.42     9147.42    182.40 o 
   2  -3   1    20774.57    21400.57    532.25 o 
   3  -3   1     1550.72     1525.94     44.30 o 
   4  -3   1      383.70      396.06     10.30 o 
   5  -3   1     1445.60     1520.04     30.89 o 
   6  -3   1      230.88      241.79     10.95 o 
   7  -3   1       10.38       15.50      2.95 o 
  -8  -2   1     1046.32     1031.56     21.73 o 
  -7  -2   1     1200.83     1161.56     25.17 o 
  -6  -2   1      816.67      780.63     18.94 o 
  -5  -2   1     2045.06     1828.84     34.22 o 
  -4  -2   1       41.60       52.42      6.45 o 
  -3  -2   1     2371.30     2403.61     52.44 o 
  -2  -2   1       26.75       32.40      2.88 o 
  -1  -2   1     4495.34     4154.86     71.49 o 
   0  -2   1    40121.70    37714.08    746.24 o 
   1  -2   1     6259.79     6320.70    108.84 o 
   2  -2   1    10049.45    10040.99    172.80 o 
   3  -2   1     2163.72     2238.68     60.92 o 
   4  -2   1       94.37      124.29      6.49 o 
   5  -2   1     3386.73     3470.55     82.32 o 
   6  -2   1      733.37      777.26     24.12 o 
   7  -2   1      173.26      191.21      9.20 o 
  -8  -1   1      342.78      337.75      9.71 o 
  -7  -1   1      364.80      339.46     10.89 o 
  -6  -1   1      119.46      140.69      7.46 o 
  -5  -1   1      513.29      518.60     13.14 o 
  -4  -1   1     7996.67     7552.17    204.52 o 
  -3  -1   1     1868.02     1852.50     33.96 o 
  -2  -1   1       78.02      103.93      5.10 o 
  -1  -1   1     5762.84     5607.39     96.31 o 
   0  -1   1     8946.34     8899.81    152.46 o 
   1  -1   1     1881.68     2128.08     38.06 o 
   2  -1   1      814.14      856.36     19.66 o 
   3  -1   1      745.02      819.52     19.93 o 
   4  -1   1     4469.68     4557.80     95.57 o 
   5  -1   1      115.46      116.39      6.60 o 
   6  -1   1      473.28      509.82     18.49 o 
   7  -1   1       91.18      103.17      7.77 o 
   8  -1   1     2909.84     3098.70     70.18 o 
  -8   0   1     3354.94     3391.10     76.76 o 
  -7   0   1       27.10       43.01      5.79 o 
  -6   0   1     1825.31     1779.94     36.00 o 
  -5   0   1     2749.97     2768.18     43.84 o 
  -4   0   1      999.25     1009.32     34.09 o 
  -3   0   1     4738.86     4901.30    100.85 o 
  -2   0   1    40994.90    40875.03    704.55 o 
  -1   0   1     4527.49     4426.78     76.17 o 
   0   0   1    10299.63    10420.19    196.17 o 
   1   0   1     1542.62     1753.69     31.51 o 
   2   0   1     2049.26     2224.79     39.26 o 
   3   0   1     2220.94     2267.96     47.39 o 
   4   0   1     3240.49     3301.31     93.54 o 
   5   0   1      156.92      173.65      6.70 o 
   6   0   1     1112.89     1126.95     24.67 o 
   7   0   1      242.35      274.71      9.45 o 
   8   0   1      451.57      428.36     14.32 o 
  -8   1   1       79.91       91.07      8.09 o 
  -7   1   1      107.41      137.00      8.37 o 
  -6   1   1      736.22      716.84     18.12 o 
  -5   1   1     4162.78     4028.25     61.87 o 
  -4   1   1      262.41      301.20     10.64 o 
  -3   1   1    12822.25    13425.29    271.18 o 
  -2   1   1    39857.45    42804.55    865.22 o 
  -1   1   1     2626.07     2713.87     56.26 o 
   0   1   1     4511.32     4478.16     77.08 o 
   1   1   1    11599.99    11620.76    199.30 o 
   2   1   1     2216.04     2252.39     40.24 o 
   3   1   1     1041.79     1073.30     20.32 o 
   4   1   1     6547.85     6450.28    175.45 o 
   5   1   1      175.90      225.32     12.37 o 
   6   1   1    19388.51    19035.96    321.81 o 
   7   1   1     3319.81     3144.12     58.27 o 
   8   1   1     1253.95     1213.90     24.99 o 
  -7   2   1        8.25       14.29      3.81 o 
  -6   2   1     1235.42     1300.40     35.74 o 
  -5   2   1      340.60      361.80     11.37 o 
  -4   2   1     4218.52     4175.18     74.69 o 
  -3   2   1       18.77       20.08      4.37 o 
  -2   2   1     2926.41     3137.03     66.24 o 
  -1   2   1     1097.10     1221.48     23.12 o 
   0   2   1     1847.11     1858.27     32.95 o 
   1   2   1     2838.90     2705.94     47.04 o 
   2   2   1    10207.55    10419.21    213.17 o 
   3   2   1       41.35       40.60      3.54 o 
   4   2   1     2833.15     2945.06     63.94 o 
   5   2   1     3674.36     3423.47     97.44 o 
   6   2   1     4335.25     4111.38     62.54 o 
   7   2   1     5038.70     4847.81     86.34 o 
   8   2   1       32.12       43.60      4.23 o 
   9   2   1     2938.46     2893.32     94.98 o 
  -7   3   1     1837.85     1913.57     64.93 o 
  -6   3   1      549.50      571.01     18.68 o 
  -5   3   1     5452.29     5432.41     96.14 o 
  -4   3   1     8969.51     8868.00    126.36 o 
  -3   3   1      111.71      116.43      8.09 o 
  -2   3   1     2064.42     2089.54     46.65 o 
  -1   3   1     4629.47     4901.20     86.12 o 
   0   3   1     8801.97     9470.77    162.16 o 
   1   3   1      296.67      325.15      7.36 o 
   2   3   1      143.19      145.02      4.80 o 
   3   3   1     1830.93     1879.87     41.51 o 
   4   3   1     9038.97     8785.80    182.81 o 
   5   3   1       57.04       99.02      8.40 o 
   6   3   1      341.28      332.75      9.01 o 
   7   3   1      198.76      197.66      8.34 o 
   8   3   1      121.69      126.50      6.35 o 
   9   3   1       63.57       79.91      8.19 o 
  -6   4   1     3256.84     3333.73     58.51 o 
  -5   4   1     1518.69     1604.96     31.89 o 
  -4   4   1     6295.21     6342.74    110.83 o 
  -3   4   1     2063.65     2013.35     32.55 o 
  -2   4   1     2511.44     2603.84     71.40 o 
  -1   4   1     6653.10     6747.07    171.33 o 
   0   4   1      717.29      727.92     18.31 o 
   1   4   1     3764.61     3837.00     78.25 o 
   2   4   1    13323.87    13205.53    260.59 o 
   3   4   1     5215.12     5119.93    135.64 o 
   4   4   1    13538.32    13667.67    282.71 o 
   5   4   1    11166.30    10450.24    152.22 o 
   6   4   1       20.36       30.00      3.23 o 
   7   4   1     5235.12     5023.57     89.61 o 
   8   4   1       22.36       29.51      3.85 o 
   9   4   1      139.47      143.33      7.08 o 
  -5   5   1      361.89      373.10      9.88 o 
  -4   5   1      610.81      624.91     15.24 o 
  -2   5   1      872.84      906.99     16.96 o 
  -1   5   1      204.27      190.70      8.44 o 
   0   5   1      164.16      187.83      7.96 o 
   1   5   1       80.93       99.82      5.83 o 
   2   5   1    17049.57    17767.21    454.20 o 
   3   5   1     1941.71     1976.98     57.72 o 
   4   5   1     5321.27     5193.85    140.40 o 
   5   5   1     5362.54     5183.57     90.53 o 
   6   5   1     1646.37     1533.21     32.00 o 
   7   5   1     1217.82     1167.93     22.44 o 
   8   5   1      869.41      894.86     23.81 o 
  -5   6   1      181.27      184.19      8.55 o 
  -4   6   1       25.49       38.50      4.02 o 
  -3   6   1     1108.44     1089.33     26.97 o 
  -2   6   1     5023.64     4740.86     84.80 o 
  -1   6   1       13.89       18.41      3.33 o 
   0   6   1       25.19       36.07      4.61 o 
   1   6   1      131.21      145.97      5.83 o 
   2   6   1     2352.56     2168.60     50.08 o 
   3   6   1      432.95      461.57     15.53 o 
   4   6   1      724.80      686.85     17.29 o 
   5   6   1     2500.77     2346.96     58.74 o 
   6   6   1      803.96      808.05     26.09 o 
   7   6   1     1919.09     1993.01     51.04 o 
   8   6   1       10.68       19.87      6.90 o 
  -4   7   1      174.14      181.36      6.43 o 
  -3   7   1      433.49      444.81     13.13 o 
  -2   7   1      640.62      620.57     15.10 o 
  -1   7   1      681.51      701.45     17.10 o 
   0   7   1    11091.93    10221.76    177.46 o 
   1   7   1     1451.10     1307.15     36.70 o 
   2   7   1     5871.39     5967.15    137.76 o 
   3   7   1     5241.00     5063.05     96.27 o 
   4   7   1      330.20      326.67     15.10 o 
   5   7   1     1273.75     1350.57     38.03 o 
   6   7   1      205.67      219.59     12.89 o 
   7   7   1      978.86     1081.72     31.29 o 
   8   7   1      618.33      641.97     19.38 o 
  -3   8   1      269.61      291.79     11.31 o 
  -2   8   1      276.39      276.54      8.00 o 
  -1   8   1      476.53      475.03     12.37 o 
   0   8   1     3489.68     3369.90     61.95 o 
   1   8   1     3289.14     3322.38    119.76 o 
   2   8   1     1416.56     1413.24     39.97 o 
   3   8   1     6522.20     6628.21    124.43 o 
   4   8   1      509.52      548.34     20.17 o 
   5   8   1       53.72       52.45     10.96 o 
   6   8   1     1655.89     1780.49     46.50 o 
   7   8   1      109.99      114.10      8.57 o 
  -1   9   1      198.91      186.40      6.60 o 
   0   9   1      627.26      596.91     19.26 o 
   1   9   1      292.01      281.10     12.62 o 
   2   9   1       22.26       29.69      5.51 o 
   3   9   1       49.77       51.51      7.01 o 
   4   9   1      884.20      898.14     26.51 o 
   5   9   1     1069.72     1083.67     30.28 o 
   6   9   1      391.56      415.89     15.01 o 
   7   9   1      238.88      259.59     15.69 o 
   2  10   1       63.43       82.72      5.97 o 
   3  10   1      157.37      147.90     10.80 o 
   4  10   1       12.89       16.96      5.38 o 
  -6  -8   2       47.51       52.25      6.31 o 
  -5  -8   2      947.54      981.63     26.41 o 
  -4  -8   2     1073.79     1095.89     29.34 o 
  -3  -8   2       39.08       55.67      5.76 o 
  -2  -8   2      526.48      560.23     14.67 o 
  -1  -8   2      667.64      692.31     16.23 o 
   0  -8   2      101.60      110.83      5.69 o 
   1  -8   2     1657.48     1664.48     33.38 o 
   2  -8   2      371.38      375.69     13.86 o 
  -6  -7   2       45.35       57.97      6.24 o 
  -5  -7   2     1796.89     1890.37     48.22 o 
  -4  -7   2       36.18       47.94      6.97 o 
  -3  -7   2      920.84      962.12     28.40 o 
  -2  -7   2      813.56      837.28     20.86 o 
  -1  -7   2      106.95      141.71      7.57 o 
   0  -7   2     1344.11     1359.55     28.75 o 
   1  -7   2      854.31      911.04     25.41 o 
   2  -7   2      101.66      108.01      5.55 o 
   3  -7   2      126.58      134.41      4.97 o 
  -7  -6   2     5376.46     5603.40    171.19 o 
  -6  -6   2     4921.75     5160.17    117.44 o 
  -5  -6   2      468.39      507.61     19.05 o 
  -4  -6   2     5445.74     5592.13    127.72 o 
  -3  -6   2      382.68      394.30     16.53 o 
  -2  -6   2     1425.76     1416.34     31.94 o 
  -1  -6   2     1993.83     1934.40     33.70 o 
   0  -6   2      680.29      680.88     17.06 o 
   1  -6   2     1821.56     1835.31     36.77 o 
   2  -6   2     3534.51     3588.74     65.69 o 
   3  -6   2      503.28      513.92     13.13 o 
   4  -6   2     1602.77     1646.17     36.20 o 
  -7  -5   2     2700.66     2880.47     93.25 o 
  -6  -5   2      546.54      575.08     20.18 o 
  -5  -5   2      212.01      221.10     12.12 o 
  -4  -5   2       55.66       58.18      7.01 o 
  -3  -5   2      818.53      864.33     22.75 o 
  -2  -5   2       15.92       28.16      4.86 o 
  -1  -5   2     8928.85     8507.80    145.70 o 
   0  -5   2      952.72      944.06     15.93 o 
   1  -5   2     7131.80     6621.04     89.62 o 
   2  -5   2    14815.08    14340.85    244.81 o 
   3  -5   2     1172.40     1181.70     25.06 o 
   4  -5   2     1564.54     1576.38     36.24 o 
   5  -5   2      739.22      727.18     18.06 o 
  -8  -4   2      417.30      439.25     18.88 o 
  -7  -4   2       17.97       30.62      5.48 o 
  -6  -4   2      170.00      174.75     10.24 o 
  -5  -4   2     5165.75     4728.24     85.44 o 
  -4  -4   2      109.03      131.14      7.08 o 
  -3  -4   2       19.00       26.63      4.37 o 
  -2  -4   2     2030.84     1976.63     43.89 o 
  -1  -4   2       38.14       41.77      4.54 o 
   0  -4   2     3570.54     3414.63     72.07 o 
   1  -4   2      728.70      695.71     18.63 o 
   2  -4   2     2326.43     2322.43     42.69 o 
   3  -4   2      282.69      291.91      8.80 o 
   4  -4   2      611.96      608.04     17.61 o 
   5  -4   2     1374.22     1398.33     32.56 o 
   6  -4   2      475.86      483.09     19.24 o 
  -8  -3   2     1160.64     1116.25     26.94 o 
  -7  -3   2      136.18      139.60      8.75 o 
  -6  -3   2     2170.31     2110.65     73.63 o 
  -5  -3   2      391.87      355.63     20.95 o 
  -4  -3   2       59.82       61.13      7.42 o 
  -3  -3   2     7654.44     7726.60    201.09 o 
  -2  -3   2       18.63       34.30      3.95 o 
  -1  -3   2     9388.30     9448.65    187.24 o 
   0  -3   2    15626.67    15202.37    299.48 o 
   1  -3   2       31.84       52.55      4.23 o 
   2  -3   2       35.64       48.81      4.51 o 
   3  -3   2       42.03       41.14      5.03 o 
   4  -3   2     1422.94     1467.13     30.96 o 
   5  -3   2       51.43       73.96      5.65 o 
   6  -3   2       66.19       61.45      7.39 o 
  -8  -2   2     1216.97     1278.54     30.08 o 
  -7  -2   2      540.76      556.72     17.70 o 
  -6  -2   2     1357.29     1283.43     33.04 o 
  -5  -2   2     1103.19     1083.14     22.75 o 
  -4  -2   2      216.56      233.20     12.96 o 
  -3  -2   2    11071.01    10862.46    224.33 o 
  -2  -2   2    14939.79    15132.40    257.65 o 
  -1  -2   2    12686.20    12812.98    217.76 o 
   0  -2   2    35968.24    34719.52    891.92 o 
   1  -2   2     1134.53     1174.20     27.52 o 
   2  -2   2     1623.81     1674.56     36.84 o 
   3  -2   2     6921.12     6886.22    174.98 o 
   4  -2   2       47.44       51.65      4.89 o 
   5  -2   2     2020.52     2199.89     54.38 o 
   6  -2   2     1415.54     1487.10     38.85 o 
   7  -2   2     1078.18     1134.27     29.68 o 
  -8  -1   2       11.34       24.86      3.02 o 
  -7  -1   2      469.71      436.16     12.54 o 
  -6  -1   2      972.29      879.80     20.82 o 
  -5  -1   2      279.90      268.69      8.24 o 
  -4  -1   2     1874.30     1785.39     55.23 o 
  -3  -1   2     2772.78     2797.18     59.99 o 
  -2  -1   2    14850.20    15120.95    257.13 o 
  -1  -1   2     1051.52     1107.36     21.09 o 
   0  -1   2     1622.46     1532.24     28.33 o 
   1  -1   2       41.79       47.13      2.81 o 
   2  -1   2     1124.00     1261.08     24.18 o 
   3  -1   2     1087.72     1178.05     26.90 o 
   4  -1   2       71.22       76.97      4.93 o 
   5  -1   2       92.14      112.34      7.74 o 
   6  -1   2    10554.17    10879.87    238.12 o 
   7  -1   2     1579.87     1653.85     42.12 o 
   8  -1   2     3314.19     3338.30    109.96 o 
  -8   0   2     1641.17     1640.18     56.00 o 
  -7   0   2      298.85      303.68      9.95 o 
  -6   0   2      129.25      164.69     10.17 o 
  -5   0   2     3702.65     3544.30     60.71 o 
  -4   0   2     2754.30     2674.17     78.65 o 
  -3   0   2     9478.26     9567.99    194.83 o 
  -2   0   2     3559.75     3722.71     65.69 o 
  -1   0   2      945.00     1110.04     21.17 o 
   0   0   2      562.13      583.01     11.84 o 
   1   0   2     5157.24     5194.92     93.10 o 
   2   0   2    25915.04    28663.68    492.85 o 
   3   0   2      128.91      169.67      6.08 o 
   4   0   2       17.28       27.85      8.64 o 
   5   0   2       25.41       47.48      3.92 o 
   6   0   2     2597.03     2544.95     48.20 o 
   7   0   2      727.70      691.11     16.76 o 
   8   0   2      346.08      348.48     12.60 o 
  -7   1   2     1695.72     1678.25     41.99 o 
  -6   1   2      183.93      188.43      8.30 o 
  -5   1   2     9965.71     9745.12    141.93 o 
  -4   1   2    20118.57    20675.20    344.88 o 
  -3   1   2     1103.48     1177.39     28.47 o 
  -2   1   2    20665.00    20972.67    421.20 o 
  -1   1   2     2368.20     2379.87     42.37 o 
   0   1   2     7409.20     7527.21    142.62 o 
   1   1   2     1431.24     1522.44     27.65 o 
   2   1   2      366.41      342.22      7.83 o 
   3   1   2     1809.71     1943.64     43.32 o 
   4   1   2    20252.23    20873.04    429.16 o 
   5   1   2     1583.67     1581.94     49.15 o 
   6   1   2     4725.12     4557.08     68.68 o 
   7   1   2     1526.06     1521.99     31.08 o 
   8   1   2      114.42      125.35      5.94 o 
   9   1   2      366.67      358.82     16.82 o 
  -7   2   2      634.67      636.89     18.47 o 
  -6   2   2      102.71      101.93      8.23 o 
  -5   2   2     1397.34     1464.10     30.38 o 
  -4   2   2     3730.34     3725.89     59.75 o 
  -3   2   2      152.71      175.44      8.13 o 
  -2   2   2      170.87      248.36      9.14 o 
  -1   2   2     3596.70     3576.82     75.05 o 
   0   2   2     9142.47     9275.51    159.25 o 
   1   2   2     5855.77     5746.72    100.06 o 
   2   2   2      830.39      914.90     17.11 o 
   3   2   2     5524.25     5526.33    115.81 o 
   4   2   2    26679.13    27447.16    567.26 o 
   5   2   2     7348.10     6962.05    190.00 o 
   6   2   2     1920.88     1838.90     30.38 o 
   7   2   2     5840.39     5668.04     99.93 o 
   8   2   2      715.99      726.18     17.04 o 
   9   2   2      188.18      178.51     11.81 o 
  -7   3   2     2178.89     2164.64     71.72 o 
  -6   3   2     1887.45     2012.77     37.92 o 
  -5   3   2       12.38       18.90      3.99 o 
  -4   3   2     2143.15     2072.76     40.48 o 
  -3   3   2      448.08      416.41     11.77 o 
  -2   3   2      664.40      702.12     19.36 o 
  -1   3   2      969.99     1009.41     25.07 o 
   0   3   2     5584.66     5559.70     96.66 o 
   1   3   2     2899.60     2936.32     51.60 o 
   2   3   2     7450.92     7090.69    121.69 o 
   3   3   2      104.36       83.04      5.28 o 
   4   3   2     5759.68     5785.10    122.21 o 
   5   3   2      203.82      216.91      9.42 o 
   6   3   2      483.34      461.15     11.57 o 
   7   3   2     2122.57     2058.37     40.13 o 
   8   3   2      379.84      407.18     11.66 o 
   9   3   2      560.30      536.81     15.28 o 
  -6   4   2     3072.78     3148.41     55.26 o 
  -5   4   2      560.74      599.50     14.78 o 
  -4   4   2     4233.46     4281.86     76.72 o 
  -3   4   2     4838.92     4577.72     67.68 o 
  -2   4   2     1793.86     1756.01     50.99 o 
  -1   4   2     4023.20     4171.45    109.16 o 
   0   4   2      687.08      680.79     17.08 o 
   1   4   2     7256.15     7493.78    129.86 o 
   2   4   2    12554.40    12243.27    209.30 o 
   3   4   2     4651.77     4643.52     98.58 o 
   4   4   2      361.66      363.96     12.15 o 
   5   4   2     4557.93     4406.67     96.01 o 
   6   4   2      505.24      519.79     10.80 o 
   7   4   2      328.72      304.60     10.43 o 
   8   4   2      121.69      124.55      6.46 o 
   9   4   2     1173.63     1217.59     29.22 o 
  -5   5   2       12.27       19.28      2.81 o 
  -4   5   2      569.25      591.39     14.71 o 
  -3   5   2      102.03      123.80      6.46 o 
  -2   5   2      588.85      599.81     12.62 o 
  -1   5   2     2369.77     2339.71     50.21 o 
   0   5   2    14975.46    15519.35    386.61 o 
   1   5   2     2318.33     2313.47     50.14 o 
   2   5   2    21203.78    22345.28    571.26 o 
   3   5   2     8159.86     8024.68    210.81 o 
   4   5   2     3782.01     3723.56    103.30 o 
   5   5   2     8373.45     8045.78    136.51 o 
   6   5   2       38.30       58.41      4.68 o 
   7   5   2       36.98       41.59      4.79 o 
   8   5   2     1979.99     1889.68     36.81 o 
   9   5   2      977.45      994.23     24.58 o 
  -5   6   2       28.26       37.53      4.06 o 
  -4   6   2     2629.43     2695.43     48.43 o 
  -3   6   2       12.52       21.81      3.19 o 
  -2   6   2      915.85      894.46     17.83 o 
  -1   6   2       20.64       31.80      3.12 o 
   0   6   2     4006.11     3727.69     66.27 o 
   1   6   2       19.41       50.46      4.51 o 
   2   6   2      848.52      849.26     29.67 o 
   3   6   2     2585.63     2548.36     55.97 o 
   4   6   2      184.67      175.32      7.85 o 
   5   6   2       26.89       38.15      5.06 o 
   6   6   2       49.84       72.09      6.45 o 
   7   6   2      344.56      365.48     12.56 o 
   8   6   2     4428.66     4434.77     80.46 o 
  -4   7   2       70.71       72.87      4.13 o 
  -3   7   2      865.87      876.66     21.68 o 
  -2   7   2     1984.28     1896.98     36.55 o 
  -1   7   2      658.68      642.21     15.87 o 
   0   7   2     4668.35     4424.27     79.98 o 
   1   7   2     1214.57     1130.50     32.34 o 
   2   7   2       22.37       31.21      4.82 o 
   3   7   2     3268.73     3200.92     52.28 o 
   4   7   2     3487.45     3500.20     83.94 o 
   5   7   2     2076.52     2035.37     52.34 o 
   6   7   2       11.91       24.83      6.31 o 
   7   7   2       13.70       17.58      5.90 o 
   8   7   2       56.60       63.04      6.63 o 
  -3   8   2     1461.26     1468.04     42.40 o 
  -2   8   2     4179.95     4164.86     85.51 o 
  -1   8   2     1167.39     1143.09     23.80 o 
   0   8   2     6278.86     5792.89    102.61 o 
   1   8   2     5722.49     5588.32    129.44 o 
   2   8   2     1331.06     1281.32     37.10 o 
   3   8   2      983.57      953.05     29.85 o 
   4   8   2      289.19      315.54     14.71 o 
   5   8   2       11.50       24.24      6.00 o 
   6   8   2     5799.94     6152.26    139.05 o 
   7   8   2      435.44      459.45     17.13 o 
   8   8   2      772.67      857.49     36.14 o 
  -1   9   2      256.33      253.40      8.73 o 
   0   9   2      269.98      282.13     16.41 o 
   1   9   2     1454.97     1320.87     36.21 o 
   2   9   2     1383.47     1362.95     37.72 o 
   3   9   2       21.07       27.09      6.10 o 
   4   9   2      440.14      479.03     25.35 o 
   5   9   2      308.88      330.14     14.02 o 
   6   9   2     1362.34     1416.39     37.12 o 
   7   9   2     2672.20     3131.91    105.85 o 
   1  10   2       79.16       76.66      5.66 o 
   2  10   2      470.95      441.08     14.92 o 
   3  10   2     1037.89     1035.30     28.53 o 
   4  10   2      846.94      839.47     32.89 o 
   5  10   2      602.25      587.14     24.64 o 
  -4  -8   3     1918.07     1912.90     64.96 o 
  -3  -8   3       78.06      105.25      6.28 o 
  -2  -8   3     1263.05     1326.83     32.56 o 
  -1  -8   3     1348.98     1376.01     26.51 o 
   0  -8   3     1120.08     1150.51     22.57 o 
   1  -8   3     2501.04     2571.22     71.37 o 
  -6  -7   3       81.49       86.70      7.39 o 
  -5  -7   3      269.97      274.80     11.02 o 
  -4  -7   3      135.45      155.40      8.96 o 
  -3  -7   3     1274.92     1316.76     34.78 o 
  -2  -7   3       55.99       51.38      5.83 o 
  -1  -7   3     1021.93     1019.68     19.18 o 
   0  -7   3      109.58      117.80      6.21 o 
   1  -7   3     1114.69     1194.37     24.99 o 
   2  -7   3     3011.53     3195.14     69.78 o 
   3  -7   3      417.10      424.41     15.40 o 
  -6  -6   3      658.14      682.71     20.04 o 
  -5  -6   3     1112.71     1163.06     32.03 o 
  -4  -6   3      435.63      461.22     17.34 o 
  -3  -6   3       12.21       16.65      5.13 o 
  -2  -6   3      408.59      430.05     12.22 o 
  -1  -6   3     1188.07     1139.97     21.56 o 
   0  -6   3       40.21       41.62      4.44 o 
   1  -6   3      939.23      965.98     26.58 o 
   2  -6   3      885.34      942.28     20.98 o 
   3  -6   3      538.52      565.31     13.56 o 
   4  -6   3      611.05      634.87     21.71 o 
  -7  -5   3      598.21      627.34     25.03 o 
  -6  -5   3     1418.21     1517.39     53.99 o 
  -5  -5   3      261.75      265.03     12.86 o 
  -4  -5   3     2253.13     2168.30     54.76 o 
  -3  -5   3     4520.77     4477.61    103.69 o 
  -2  -5   3     1367.16     1297.91     27.05 o 
  -1  -5   3     9132.79     8527.68    108.74 o 
   0  -5   3    14016.38    12649.01    192.17 o 
   1  -5   3     1185.50     1206.56     25.53 o 
   2  -5   3     5425.77     5248.60     93.48 o 
   3  -5   3       16.23       20.32      3.26 o 
   4  -5   3       73.84       87.51      7.53 o 
   5  -5   3      308.65      319.09     13.12 o 
  -7  -4   3     1707.35     1664.18     38.18 o 
  -6  -4   3      219.29      224.11     10.81 o 
  -5  -4   3      397.15      376.10     15.66 o 
  -4  -4   3       76.66       85.29      7.67 o 
  -3  -4   3     2412.90     2232.69     46.07 o 
  -2  -4   3      288.71      299.32     10.36 o 
  -1  -4   3     9636.18     9426.04    217.18 o 
   0  -4   3     8031.86     7363.45    140.44 o 
   1  -4   3      322.52      319.04      9.01 o 
   2  -4   3      622.84      650.81     15.80 o 
   3  -4   3     3249.76     3121.81     57.37 o 
   4  -4   3       76.71      115.75      6.77 o 
   5  -4   3     2850.66     2825.36     80.59 o 
  -7  -3   3      558.84      594.77     17.57 o 
  -6  -3   3       50.12       56.06      6.49 o 
  -5  -3   3      218.12      222.61     11.29 o 
  -4  -3   3     1910.30     1785.77     35.95 o 
  -3  -3   3     1833.89     1767.29     52.37 o 
  -2  -3   3     2932.73     2892.84     61.44 o 
  -1  -3   3       11.65       19.42      4.58 o 
   0  -3   3      633.39      629.28     17.08 o 
   1  -3   3     7028.55     6719.39    154.88 o 
   2  -3   3      261.43      274.27     10.95 o 
   3  -3   3      157.06      164.19      6.49 o 
   4  -3   3     1745.59     1743.38     40.14 o 
  -7  -2   3      368.98      401.52     13.82 o 
  -6  -2   3      726.21      676.74     20.84 o 
  -5  -2   3     6735.13     6205.85    130.93 o 
  -4  -2   3     2508.88     2292.19     45.25 o 
  -3  -2   3    19599.18    18194.67    483.40 o 
  -2  -2   3    16533.29    17260.34    324.73 o 
  -1  -2   3      262.17      279.21      9.43 o 
   0  -2   3     1554.39     1512.94     34.07 o 
   1  -2   3     3378.13     3342.73     69.78 o 
   2  -2   3     2846.34     2823.17     58.95 o 
   3  -2   3     1761.30     1746.21     39.19 o 
   4  -2   3      665.24      649.12     27.26 o 
  -7  -1   3       68.97       86.53      6.70 o 
  -6  -1   3       25.80       28.75      5.34 o 
  -5  -1   3     5230.40     4958.11    106.24 o 
  -4  -1   3     7388.30     6703.56    111.99 o 
  -3  -1   3     2305.72     2296.34     50.86 o 
  -2  -1   3    14322.73    14833.12    253.36 o 
  -1  -1   3      258.26      281.14      8.01 o 
   0  -1   3     7359.43     7315.75    129.28 o 
   1  -1   3     3030.42     3189.10     59.98 o 
   2  -1   3      370.77      401.47     10.14 o 
   3  -1   3     4986.03     5271.41     92.41 o 
   4  -1   3    14118.36    14527.74    604.85 o 
   6  -1   3    13335.56    13781.75    432.96 o 
   7  -1   3     1803.17     1994.87     71.24 o 
  -7   0   3      591.47      575.14     14.02 o 
  -6   0   3      760.61      794.88     19.38 o 
  -5   0   3     4778.93     4557.35     82.24 o 
  -4   0   3      436.82      497.74     13.06 o 
  -3   0   3     1657.52     1637.28     37.96 o 
  -2   0   3       24.19       41.03      4.37 o 
  -1   0   3      478.82      500.01     11.60 o 
   0   0   3    13567.90    14655.64    257.98 o 
   1   0   3       27.99       47.81      3.09 o 
   2   0   3     2092.02     2192.11     40.06 o 
   3   0   3      751.67      831.99     20.88 o 
   4   0   3     8840.89     9180.82    192.08 o 
   5   0   3     1533.49     1448.10     32.22 o 
   6   0   3     1972.52     1991.03     47.07 o 
   7   0   3     1236.12     1249.25     49.66 o 
   8   0   3       43.35       60.57      9.12 o 
  -7   1   3     3665.09     3640.74     64.21 o 
  -6   1   3     4898.80     4829.22     86.74 o 
  -5   1   3     2774.17     2724.28     43.64 o 
  -4   1   3     8258.94     7964.01    131.56 o 
  -3   1   3      496.57      503.66     15.06 o 
  -2   1   3     4308.02     4407.47     92.22 o 
  -1   1   3      858.98      833.25     16.92 o 
   0   1   3    13674.76    14877.70    279.97 o 
   1   1   3      783.13      913.29     19.95 o 
   2   1   3     1293.48     1303.79     24.85 o 
   3   1   3      785.14      824.59     17.08 o 
   4   1   3     5156.57     5338.60    113.65 o 
   5   1   3       17.77       30.83      3.57 o 
   6   1   3      754.58      755.70     17.22 o 
   7   1   3      887.84      884.10     24.51 o 
   8   1   3     1857.08     1893.55     44.12 o 
  -7   2   3     4829.03     4918.93    156.58 o 
  -6   2   3     2015.94     2016.31     38.16 o 
  -5   2   3      743.08      745.84     18.15 o 
  -4   2   3     4859.82     4776.46     58.96 o 
  -3   2   3     4224.69     4178.18     89.31 o 
  -2   2   3      116.10      146.47      7.08 o 
  -1   2   3     6420.28     6391.46    131.25 o 
   0   2   3      826.21      843.86     16.69 o 
   1   2   3    18501.86    18992.72    322.24 o 
   2   2   3    50997.12    55440.50    955.41 o 
   3   2   3     4865.09     5343.91    112.82 o 
   4   2   3    16981.75    17477.13    360.94 o 
   5   2   3     5235.67     5134.97    110.39 o 
   6   2   3     1037.70     1040.92     24.80 o 
   7   2   3     1029.60      988.35     26.81 o 
   8   2   3       30.49       39.16      4.99 o 
   9   2   3      202.44      194.51      7.75 o 
  -6   3   3      800.98      855.66     18.11 o 
  -5   3   3     1402.91     1418.16     29.12 o 
  -4   3   3      634.56      610.22     15.84 o 
  -3   3   3     1736.05     1568.19     31.58 o 
  -2   3   3     5497.21     5577.20    117.12 o 
  -1   3   3      330.03      343.11     11.07 o 
   0   3   3     1554.19     1506.44     28.40 o 
   1   3   3      887.31      876.99     17.42 o 
   2   3   3    20033.07    19994.63    341.43 o 
   3   3   3     3066.31     3192.66     68.67 o 
   4   3   3      871.26      878.90     22.89 o 
   5   3   3    11102.22    10837.46    226.60 o 
   6   3   3      212.27      218.90      7.85 o 
   7   3   3      537.65      559.96     17.84 o 
   8   3   3      745.83      771.93     21.93 o 
   9   3   3      914.53      909.29     23.04 o 
  -6   4   3     1700.51     1765.26     32.11 o 
  -5   4   3      230.67      239.95      8.10 o 
  -4   4   3      694.58      667.89     16.47 o 
  -3   4   3      265.62      270.56      8.13 o 
  -2   4   3     2632.53     2596.56     55.39 o 
  -1   4   3     1674.97     1726.70     39.84 o 
   0   4   3     2184.47     2081.33     46.20 o 
   1   4   3       43.35       46.18      4.37 o 
   2   4   3     4587.57     4521.01     79.14 o 
   3   4   3      368.30      396.54     12.19 o 
   4   4   3      656.62      679.93     19.01 o 
   5   4   3      139.65      134.42      7.71 o 
   6   4   3     2680.59     2595.99     41.69 o 
   7   4   3     4044.92     3998.89     73.28 o 
   8   4   3     1871.48     1898.08     45.09 o 
   9   4   3       19.51       25.25      3.85 o 
  -5   5   3      497.25      531.30     12.34 o 
  -4   5   3       62.25       81.98      5.10 o 
  -3   5   3     3992.45     3825.67     68.98 o 
  -2   5   3     3880.69     3826.23     57.36 o 
  -1   5   3     6781.16     6288.26    124.87 o 
   0   5   3    19265.83    19542.62    489.42 o 
   1   5   3     5070.87     5126.16    104.79 o 
   2   5   3     5280.74     5305.59    141.85 o 
   3   5   3    13812.67    14139.63    366.34 o 
   4   5   3     1462.86     1354.66     33.36 o 
   5   5   3      507.42      519.31     13.38 o 
   6   5   3      196.54      207.60      7.75 o 
   7   5   3      322.17      329.97     13.25 o 
   8   5   3     1306.83     1259.65     27.06 o 
   9   5   3      591.14      596.72     16.86 o 
  -5   6   3       52.41       64.88      4.65 o 
  -4   6   3      688.44      697.38     15.33 o 
  -3   6   3     1053.89     1048.90     22.34 o 
  -2   6   3     3613.61     3418.69     62.05 o 
  -1   6   3      160.50      174.47      6.25 o 
   0   6   3     9181.55     8672.63    154.77 o 
   1   6   3     2930.86     2829.00     61.84 o 
   2   6   3     3512.95     3534.27     98.37 o 
   3   6   3     2742.65     2730.39     78.25 o 
   4   6   3       52.15       75.56      8.33 o 
   5   6   3      104.86      133.91      7.32 o 
   6   6   3    11906.06    12012.53    262.08 o 
   7   6   3      518.11      481.77     14.35 o 
   8   6   3     5060.11     4939.15     89.40 o 
   9   6   3     3685.99     3553.81    115.28 o 
  -4   7   3       89.77       98.37      5.94 o 
  -3   7   3      202.94      205.23      6.98 o 
  -2   7   3      879.35      817.04     18.49 o 
  -1   7   3       14.56       41.58      4.68 o 
   0   7   3      231.40      258.50      8.97 o 
   1   7   3      784.43      710.76     18.87 o 
   2   7   3     4733.67     4499.45     71.22 o 
   3   7   3      827.83      829.36     17.65 o 
   4   7   3     1495.98     1402.80     31.16 o 
   5   7   3       88.08      105.46      7.29 o 
   6   7   3     1092.91     1089.60     26.02 o 
   7   7   3      169.71      197.68     11.60 o 
   8   7   3      306.16      290.70     12.59 o 
  -3   8   3      569.33      606.37     19.69 o 
  -2   8   3     6667.87     6588.29    132.56 o 
  -1   8   3     1181.21     1110.33     23.21 o 
   0   8   3     1460.01     1379.85     36.86 o 
   1   8   3     1278.26     1135.30     32.07 o 
   2   8   3      827.39      820.15     26.59 o 
   3   8   3      148.66      139.68     10.31 o 
   4   8   3     1540.80     1559.62     41.71 o 
   5   8   3       55.40       65.81      7.56 o 
   6   8   3      862.14      943.85     28.42 o 
   7   8   3      600.67      617.37     30.73 o 
   8   8   3       43.74       57.66      9.05 o 
  -1   9   3     2914.63     2840.66     59.12 o 
   0   9   3       45.07       75.93      8.36 o 
   1   9   3     1504.67     1503.91     40.30 o 
   2   9   3      133.04      171.08     11.60 o 
   3   9   3     1487.59     1455.12     40.08 o 
   4   9   3     5451.30     5811.89    182.50 o 
   5   9   3     1601.46     1640.90     42.63 o 
   6   9   3     3456.03     3534.38     82.23 o 
   7   9   3     6376.11     7208.66    231.18 o 
   1  10   3      297.75      284.35     10.82 o 
   2  10   3      469.71      470.87     15.82 o 
   3  10   3      488.44      486.95     16.62 o 
   4  10   3      783.87      740.97     30.51 o 
   5  10   3     1287.10     1268.66     45.38 o 
   6  10   3      747.12      829.80     32.91 o 
  -5  -7   4      348.41      364.10     16.16 o 
  -4  -7   4      852.96      940.33     35.73 o 
  -3  -7   4      401.64      433.97     20.54 o 
  -2  -7   4      451.75      468.03     13.65 o 
  -1  -7   4     2854.54     2922.25     53.39 o 
   0  -7   4     2987.26     3071.12     67.26 o 
   1  -7   4     2178.17     2284.32     51.13 o 
   2  -7   4     3429.96     3650.37     77.72 o 
  -5  -6   4      544.29      558.21     16.95 o 
  -4  -6   4      181.91      181.28      9.31 o 
  -3  -6   4      519.13      561.42     18.29 o 
  -2  -6   4      835.91      840.63     18.62 o 
  -1  -6   4     2229.74     2193.99     42.15 o 
   0  -6   4      828.34      849.31     19.15 o 
   1  -6   4       12.66       15.78      3.71 o 
   2  -6   4        9.71       14.46      3.43 o 
   3  -6   4       55.73       67.31      4.75 o 
  -6  -5   4     2645.62     2691.39     85.66 o 
  -5  -5   4      124.87      140.98      8.54 o 
  -4  -5   4      562.51      576.99     19.27 o 
  -3  -5   4     2633.56     2658.27     49.29 o 
  -2  -5   4     2960.67     2871.90     52.61 o 
  -1  -5   4     2194.86     2093.58     40.94 o 
   0  -5   4     2549.91     2406.50     46.32 o 
   1  -5   4     1579.72     1487.15     30.54 o 
   2  -5   4       25.39       80.63     10.20 o 
   3  -5   4       15.39       21.02      3.68 o 
   4  -5   4      864.82      916.87     30.29 o 
  -6  -4   4      597.68      635.84     27.10 o 
  -5  -4   4     2066.17     2019.98     69.51 o 
  -4  -4   4      109.46      107.39      8.50 o 
  -3  -4   4    17343.98    16505.79    356.72 o 
  -2  -4   4     6972.23     6774.17    120.56 o 
  -1  -4   4     2072.05     1917.54     30.28 o 
   0  -4   4     3637.53     3318.86     49.21 o 
   1  -4   4     1299.12     1201.06     20.40 o 
   2  -4   4      576.06      535.28     16.80 o 
   3  -4   4     2016.03     1926.38     45.42 o 
   4  -4   4       89.21       89.88      5.80 o 
   5  -4   4     1729.78     1683.50     50.08 o 
  -7  -3   4      664.32      640.12     22.49 o 
  -6  -3   4       94.50       95.16      6.94 o 
  -5  -3   4      524.78      524.48     17.28 o 
  -4  -3   4      560.85      528.22     17.32 o 
  -3  -3   4     1276.73     1160.02     25.10 o 
  -2  -3   4     2723.43     2628.99     66.03 o 
  -1  -3   4     4345.89     4312.82    102.98 o 
   0  -3   4     1907.00     1857.42     48.11 o 
   1  -3   4       14.98       28.99      3.64 o 
   2  -3   4     1178.29     1026.06     19.61 o 
   3  -3   4     1608.59     1471.07     30.07 o 
   4  -3   4      955.47      936.35     24.52 o 
  -7  -2   4      889.83      880.32     21.81 o 
  -6  -2   4       12.30       28.68      4.85 o 
  -5  -2   4     8459.17     7940.56    165.33 o 
  -4  -2   4     1475.10     1468.79     29.15 o 
  -3  -2   4      787.10      782.47     30.86 o 
  -2  -2   4      214.09      224.14     10.50 o 
  -1  -2   4      503.85      463.14     16.04 o 
   0  -2   4     1608.94     1610.83     41.81 o 
   1  -2   4       61.24       68.84      5.93 o 
   2  -2   4     5718.86     5648.28    131.49 o 
   3  -2   4      263.58      268.93      9.56 o 
  -7  -1   4     2309.23     2227.68     48.49 o 
  -6  -1   4     2617.99     2482.17     56.23 o 
  -5  -1   4     7978.74     7530.11    157.28 o 
  -4  -1   4     7776.18     7086.74    106.49 o 
  -3  -1   4       19.97       39.22      4.54 o 
  -2  -1   4    11466.46    11848.35    275.86 o 
  -1  -1   4     1130.41     1155.95     25.71 o 
   0  -1   4       17.55       25.98      3.16 o 
   1  -1   4     4812.10     4972.79     96.35 o 
   2  -1   4     1873.64     1956.20     49.03 o 
   3  -1   4     6902.10     6722.08    155.75 o 
  -7   0   4     3466.33     3474.82     72.24 o 
  -6   0   4      205.68      212.10     10.04 o 
  -5   0   4       43.03       45.27      4.27 o 
  -4   0   4     1385.03     1442.01     26.04 o 
  -3   0   4       92.95      105.20      6.14 o 
  -2   0   4      374.04      384.59     14.63 o 
  -1   0   4       34.55       46.55      5.13 o 
   0   0   4     1238.58     1285.05     27.47 o 
   1   0   4    11844.29    12649.84    238.94 o 
   2   0   4    13677.96    14461.02    278.47 o 
   3   0   4     4032.38     4443.19     89.69 o 
   4   0   4    18965.80    19930.87    472.67 o 
   5   0   4     1249.92     1261.47     53.46 o 
   7   0   4     2117.55     2230.90     78.14 o 
  -6   1   4      561.06      544.28     13.80 o 
  -5   1   4      459.36      435.16     10.79 o 
  -4   1   4     1520.10     1399.69     23.11 o 
  -3   1   4      621.21      624.20     16.19 o 
  -2   1   4     8965.15     9145.51    214.60 o 
  -1   1   4      281.99      334.52     12.95 o 
   0   1   4     1330.31     1385.80     29.62 o 
   1   1   4     2255.26     2309.03     46.93 o 
   2   1   4     4912.04     5438.56    105.06 o 
   3   1   4       21.04       28.82      3.88 o 
   4   1   4      492.96      536.47     18.66 o 
   5   1   4      911.17      931.73     21.45 o 
   6   1   4     2018.32     2015.18     47.21 o 
   7   1   4      330.85      344.29     12.73 o 
   8   1   4      468.90      457.92     14.32 o 
  -6   2   4     2911.15     2959.85     52.89 o 
  -5   2   4      293.35      285.55      8.07 o 
  -4   2   4     2859.30     2851.41     45.57 o 
  -3   2   4      465.31      477.50     12.75 o 
  -2   2   4      108.15      157.58      7.71 o 
  -1   2   4     7065.41     7158.74    168.73 o 
   0   2   4    11068.88    11921.58    225.05 o 
   1   2   4     3585.39     3724.60     73.15 o 
   2   2   4    18008.89    20052.05    376.79 o 
   3   2   4       23.47       38.88      5.10 o 
   4   2   4      548.53      543.50     18.74 o 
   5   2   4     1088.88     1091.56     24.31 o 
   6   2   4     3423.24     3473.07     76.77 o 
   7   2   4     1031.20     1022.17     27.41 o 
   8   2   4      417.77      399.72     13.72 o 
   9   2   4       62.58       59.72      7.77 o 
  -6   3   4     2005.03     2050.02     37.14 o 
  -5   3   4       86.74       97.41      5.38 o 
  -4   3   4      253.22      257.82      9.24 o 
  -3   3   4     1959.69     1832.50     27.70 o 
  -2   3   4       20.64       31.49      4.02 o 
  -1   3   4    14906.11    15340.79    309.82 o 
   0   3   4    16985.52    17002.48    342.90 o 
   1   3   4     7778.45     7941.08    137.74 o 
   2   3   4    10589.64    11094.06    190.88 o 
   3   3   4    13985.32    15012.05    309.52 o 
   4   3   4      637.82      772.50     21.07 o 
   5   3   4     2826.89     2885.33     51.67 o 
   6   3   4       99.20      101.24      5.38 o 
   7   3   4     1396.90     1383.53     34.91 o 
   8   3   4     6589.63     6468.45    137.22 o 
   9   3   4      635.52      602.19     16.72 o 
  -6   4   4      122.90      135.85      8.75 o 
  -5   4   4      875.41      926.12     19.51 o 
  -4   4   4     2010.54     1953.79     37.68 o 
  -3   4   4      767.05      784.42     18.51 o 
  -2   4   4      577.30      533.25     10.57 o 
  -1   4   4      211.16      197.65      8.27 o 
   0   4   4    10993.68    11037.33    223.94 o 
   1   4   4     1396.51     1391.25     27.08 o 
   2   4   4     3052.51     3002.70     54.12 o 
   3   4   4      258.02      367.24     13.91 o 
   4   4   4     3103.68     3194.31     70.79 o 
   5   4   4      348.49      360.74     10.41 o 
   6   4   4     1920.79     1913.27     31.18 o 
   7   4   4      458.01      460.41     13.27 o 
   8   4   4     4156.54     4119.64     89.56 o 
   9   4   4     1520.75     1568.55     36.54 o 
  -5   5   4     1057.85     1114.37     21.53 o 
  -4   5   4       19.72       19.98      3.09 o 
  -3   5   4     5436.32     5195.98     91.00 o 
  -2   5   4     2065.26     2011.67     38.75 o 
  -1   5   4     1597.49     1546.41     30.62 o 
   0   5   4     4334.76     4245.88    111.40 o 
   1   5   4     2837.22     2901.65     77.34 o 
   2   5   4     3530.42     3569.62     77.66 o 
   3   5   4      283.10      288.87     10.89 o 
   4   5   4     7401.75     7419.95    157.69 o 
   5   5   4      140.05      168.79      6.15 o 
   6   5   4     1429.00     1402.45     30.05 o 
   7   5   4      211.14      217.45      8.89 o 
   8   5   4      785.63      788.69     19.07 o 
   9   5   4      607.93      587.11     16.75 o 
  -4   6   4     1248.10     1313.51     29.74 o 
  -3   6   4     1761.31     1752.31     33.73 o 
  -2   6   4    10413.99     9780.09    166.36 o 
  -1   6   4     1395.17     1286.39     26.63 o 
   0   6   4     9396.68     9228.20    158.60 o 
   1   6   4     4133.44     3938.69     83.53 o 
   2   6   4      114.47      134.56      7.12 o 
   3   6   4      891.76      893.93     24.01 o 
   4   6   4     3682.59     3627.67    101.71 o 
   5   6   4     1117.50     1129.49     25.20 o 
   6   6   4     6416.76     6738.83    155.21 o 
   7   6   4     2299.15     2259.70     53.75 o 
   8   6   4      984.27      900.95     21.14 o 
   9   6   4     4028.30     3887.03     83.21 o 
  -4   7   4      155.04      160.85      7.43 o 
  -3   7   4       27.00       29.58      3.02 o 
  -2   7   4     1816.34     1739.21     33.64 o 
  -1   7   4      363.44      336.32      9.22 o 
   0   7   4       31.96       41.34      4.75 o 
   1   7   4      152.22      144.17      9.72 o 
   2   7   4     2802.82     2599.21     60.11 o 
   3   7   4      955.13      917.40     21.56 o 
   4   7   4     5423.75     5226.24     99.92 o 
   5   7   4      178.39      215.06     18.13 o 
   6   7   4     5416.21     5553.92    130.05 o 
   7   7   4     5759.37     5814.79    135.17 o 
   8   7   4     2228.03     2211.24     55.75 o 
  -3   8   4       40.71       46.45      4.16 o 
  -2   8   4     1500.00     1431.71     32.92 o 
  -1   8   4       65.67       62.59      3.92 o 
   0   8   4     2499.82     2261.62     46.22 o 
   1   8   4      150.58      159.44      7.88 o 
   2   8   4      167.35      162.80     10.45 o 
   3   8   4      167.49      171.17     10.84 o 
   4   8   4      732.44      713.90     24.47 o 
   5   8   4       21.57       30.41      5.65 o 
   6   8   4      710.47      675.35     22.65 o 
   7   8   4     2483.77     2487.28     61.88 o 
   8   8   4      623.00      652.80     20.07 o 
  -1   9   4     1118.79     1046.48     39.41 o 
   0   9   4       49.95       70.35      7.91 o 
   1   9   4     1258.99     1270.61     34.81 o 
   2   9   4     2538.88     2397.90     87.56 o 
   3   9   4      111.59      115.31     11.59 o 
   4   9   4     4791.17     4517.92    157.76 o 
   5   9   4     2859.92     2843.47     97.70 o 
   6   9   4      735.45      755.52     33.39 o 
   7   9   4      902.34     1029.91     41.62 o 
   8   9   4       71.46       69.72      8.23 o 
   1  10   4      353.29      335.96     16.95 o 
   2  10   4     1756.19     1755.21     64.67 o 
   3  10   4     1581.07     1618.52     61.01 o 
   6  10   4      137.11      152.62     11.29 o 
  -3  -7   5     1667.37     1751.24     58.97 o 
  -2  -7   5     1818.54     1938.44     64.88 o 
  -1  -7   5     4869.00     5401.67    110.18 o 
   0  -7   5     3452.51     3673.93     77.31 o 
   1  -7   5       16.84       29.06      3.68 o 
  -4  -6   5       96.20      118.91      8.92 o 
  -3  -6   5     2754.93     2859.15     95.28 o 
  -2  -6   5      678.76      695.32     18.60 o 
  -1  -6   5     1064.06     1051.99     21.82 o 
   0  -6   5      537.51      546.41     13.04 o 
   1  -6   5       62.71       73.31      5.07 o 
   2  -6   5      557.76      579.98     15.69 o 
   3  -6   5      654.43      671.29     21.59 o 
  -5  -5   5      227.40      236.17     12.58 o 
  -4  -5   5       71.68       91.32      9.02 o 
  -3  -5   5     2352.46     2278.11     52.37 o 
  -2  -5   5      122.47      132.33      7.15 o 
  -1  -5   5      993.78      986.58     21.24 o 
   0  -5   5       11.59       19.70      2.98 o 
   1  -5   5      945.62      948.50     20.60 o 
   2  -5   5     1060.17     1035.25     26.51 o 
   3  -5   5       50.99       58.35      4.72 o 
   4  -5   5      453.75      464.34     12.75 o 
  -4  -4   5     3114.54     3054.65    102.91 o 
  -3  -4   5     5069.86     4790.69    103.05 o 
  -2  -4   5     2995.21     2945.56     64.53 o 
  -1  -4   5       13.64       19.04      2.91 o 
   0  -4   5     2469.02     2282.51     43.74 o 
   1  -4   5      125.00      141.95      6.49 o 
   2  -4   5      113.61      120.86      5.87 o 
   3  -4   5     1268.91     1246.41     31.08 o 
   4  -4   5     1041.97     1025.36     25.56 o 
  -6  -3   5      292.42      301.22     13.29 o 
  -5  -3   5     4693.10     4400.63    125.24 o 
  -4  -3   5     1658.58     1530.67     34.75 o 
  -3  -3   5       52.29       56.55      5.79 o 
  -2  -3   5     2859.89     2765.79     45.80 o 
  -1  -3   5      539.62      516.87     11.82 o 
   0  -3   5      173.04      175.16      5.52 o 
   1  -3   5     3061.38     2780.34     41.74 o 
   2  -3   5      175.70      188.11      7.29 o 
   3  -3   5    10446.21     9522.65    200.72 o 
   4  -3   5     7174.98     6522.39    137.91 o 
  -6  -2   5       11.74       16.37      4.37 o 
  -5  -2   5      952.54      882.59     31.94 o 
  -4  -2   5       62.09       66.85      5.72 o 
  -3  -2   5     2266.45     2089.50     45.66 o 
  -2  -2   5      267.10      270.21      8.20 o 
  -1  -2   5     2934.12     2906.08     71.48 o 
   0  -2   5     3839.98     3689.82     88.66 o 
   1  -2   5       77.85      106.33      5.76 o 
   2  -2   5     1368.51     1315.29     29.36 o 
   3  -2   5      411.47      385.48      8.84 o 
   4  -2   5     5657.39     5282.39    179.13 o 
  -6  -1   5     1331.61     1287.99     41.49 o 
  -5  -1   5      876.90      814.65     20.94 o 
  -4  -1   5     4691.26     4286.78     87.20 o 
  -3  -1   5       28.66       39.82      3.61 o 
  -2  -1   5       15.70       27.33      3.40 o 
  -1  -1   5     1414.09     1491.01     32.40 o 
   0  -1   5     1080.16     1067.64     29.59 o 
   1  -1   5     9428.17     9447.35    215.48 o 
   2  -1   5     1738.79     1751.24     45.23 o 
   3  -1   5     1267.72     1221.28     27.44 o 
   4  -1   5      431.19      408.54     12.71 o 
  -6   0   5      958.20      923.92     31.40 o 
  -5   0   5       21.99       25.39      3.92 o 
  -4   0   5     5105.94     4879.47     98.41 o 
  -3   0   5       17.03       24.45      3.16 o 
  -1   0   5     9672.60    10002.84    190.43 o 
   0   0   5     8155.72     8547.84    163.03 o 
   1   0   5    10966.56    11608.65    220.23 o 
   2   0   5    31878.39    35027.15    656.83 o 
   3   0   5      656.12      730.33     18.34 o 
   4   0   5     8326.60     8509.41    204.91 o 
  -6   1   5      171.16      152.03      9.14 o 
  -5   1   5      542.23      548.77     15.47 o 
  -4   1   5      698.86      685.58     18.92 o 
  -3   1   5      725.37      793.07     16.38 o 
  -2   1   5     2883.47     2924.33     74.15 o 
  -1   1   5     6873.50     7007.60    165.94 o 
   0   1   5     2079.08     2070.47     42.75 o 
   1   1   5      712.94      708.03     17.40 o 
   2   1   5     6323.35     6907.48    133.11 o 
   3   1   5      866.90      849.72     20.63 o 
   4   1   5      146.11      169.51      9.65 o 
   5   1   5     2098.65     2114.97     37.30 o 
   6   1   5     1276.52     1251.02     41.40 o 
   7   1   5      821.81      819.87     22.36 o 
  -6   2   5     3017.93     3180.41     87.66 o 
  -5   2   5      496.33      502.27     12.16 o 
  -4   2   5      206.34      205.14      7.64 o 
  -3   2   5     1524.75     1449.59     23.40 o 
  -2   2   5      503.49      485.85     13.25 o 
  -1   2   5     2983.17     3009.46     75.21 o 
   0   2   5     4915.09     5018.66     97.70 o 
   1   2   5      568.87      546.67     17.78 o 
   2   2   5     2506.91     2475.99     51.04 o 
   3   2   5       43.48       39.24      5.48 o 
   4   2   5     6580.96     6481.47    159.14 o 
   5   2   5      769.51      804.48     19.57 o 
   6   2   5      752.90      793.67     18.79 o 
   7   2   5       14.34       48.86      8.63 o 
   8   2   5     1313.60     1265.37     31.11 o 
  -6   3   5      268.75      249.37     12.31 o 
  -5   3   5      836.84      848.88     21.88 o 
  -4   3   5       34.44       43.39      4.96 o 
  -3   3   5    14032.81    13344.30    217.63 o 
  -2   3   5     4203.18     4154.74     77.57 o 
  -1   3   5     9336.95     9343.96    218.53 o 
   0   3   5    18785.46    19471.26    449.23 o 
   1   3   5     3375.46     3419.92     68.02 o 
   2   3   5     4531.52     4897.77     96.07 o 
   3   3   5     3252.83     3536.52     89.82 o 
   4   3   5     2594.11     2699.08     70.86 o 
   5   3   5     1166.86     1182.14     26.46 o 
   6   3   5     3903.12     4023.66     73.92 o 
   7   3   5      180.22      187.20      8.06 o 
   8   3   5     2768.49     2816.22     63.12 o 
   9   3   5      547.96      537.02     15.04 o 
  -5   4   5       64.81       62.07      4.61 o 
  -4   4   5       38.32       36.42      5.24 o 
  -3   4   5      879.00      884.35     23.84 o 
  -2   4   5     5880.84     5626.66    102.29 o 
  -1   4   5       29.09       40.51      4.86 o 
   0   4   5     8091.52     8042.03    189.34 o 
   1   4   5     1316.47     1337.38     29.34 o 
   2   4   5      198.15      202.81      7.68 o 
   3   4   5     1239.22     1199.42     35.00 o 
   4   4   5       64.02       78.45      7.25 o 
   5   4   5     5864.39     5875.62    109.45 o 
   6   4   5     9832.00     9834.22    152.53 o 
   7   4   5     1910.91     1948.81     39.20 o 
   8   4   5     3780.62     3664.24     66.99 o 
   9   4   5     5897.47     5766.11    121.36 o 
  -5   5   5     2589.96     2674.75     74.01 o 
  -4   5   5       15.96       23.58      3.43 o 
  -3   5   5      567.13      649.51     19.59 o 
  -2   5   5     1880.48     1828.51     42.97 o 
  -1   5   5       48.10       42.74      5.10 o 
   0   5   5       44.43       48.53      4.47 o 
   1   5   5      540.52      620.34     20.23 o 
   2   5   5     9492.44     9594.23    230.62 o 
   3   5   5      550.61      552.11     19.57 o 
   4   5   5     1292.71     1338.22     39.12 o 
   5   5   5      774.29      728.35     14.85 o 
   6   5   5     4153.53     4203.67     77.77 o 
   7   5   5      134.36      133.69      7.36 o 
   8   5   5     1409.65     1423.30     29.62 o 
   9   5   5      957.42      937.91     23.89 o 
  -4   6   5     2632.11     2607.55     55.62 o 
  -3   6   5     1180.53     1197.01     38.01 o 
  -2   6   5     9509.81     9336.92    252.36 o 
  -1   6   5     1403.97     1319.21     27.72 o 
   0   6   5       80.47       86.89      5.80 o 
   1   6   5      917.93      852.29     20.75 o 
   2   6   5      353.76      356.52     19.80 o 
   3   6   5     3274.89     2940.83    105.21 o 
   4   6   5     1574.70     1556.75     35.11 o 
   5   6   5      519.03      534.77     16.52 o 
   6   6   5     2152.98     2106.32     42.72 o 
   7   6   5     3956.80     3832.81     71.68 o 
   8   6   5      751.25      746.94     21.72 o 
   9   6   5      241.07      245.80      8.07 o 
  -3   7   5      278.91      262.62      8.97 o 
  -2   7   5     1760.85     1674.74     38.81 o 
  -1   7   5      391.51      381.75     11.14 o 
   0   7   5      633.07      641.13     21.48 o 
   1   7   5     2802.39     2756.85     69.78 o 
   2   7   5     3806.01     3566.82     88.34 o 
   3   7   5      914.00      898.22     23.02 o 
   4   7   5    12757.68    12313.22    228.43 o 
   5   7   5     4007.73     4146.04     99.82 o 
   6   7   5     8531.05     8450.91    192.63 o 
   7   7   5     3391.56     3343.87    114.76 o 
   8   7   5      193.92      200.14     10.63 o 
   9   7   5      110.70      112.42      6.91 o 
  -2   8   5      444.13      413.65     12.09 o 
  -1   8   5       91.42       95.40      5.00 o 
   0   8   5     2222.10     2050.18     53.33 o 
   1   8   5      159.43      161.51     10.21 o 
   2   8   5      425.89      396.36     16.60 o 
   3   8   5       69.95       75.46      7.95 o 
   4   8   5     2721.17     2734.43     70.09 o 
   5   8   5     4066.07     3955.87     94.68 o 
   6   8   5       23.35       38.57      6.24 o 
   7   8   5     1112.21     1181.03     33.43 o 
   8   8   5      352.80      366.76     13.75 o 
  -1   9   5      473.88      408.87     19.66 o 
   0   9   5      256.20      250.01     10.92 o 
   1   9   5        9.18       18.62      4.33 o 
   2   9   5     2509.01     2508.92     63.84 o 
   3   9   5      139.67      132.56      9.30 o 
   4   9   5     2369.63     2195.04     57.44 o 
   5   9   5      551.39      554.12     28.55 o 
   6   9   5      908.30      878.63     26.20 o 
   7   9   5      505.53      539.47     17.78 o 
   8   9   5       11.05       11.86      4.75 o 
   1  10   5     1122.63     1130.38     42.82 o 
   2  10   5     5897.26     5392.04    181.67 o 
   3  10   5     5392.25     5169.47    175.37 o 
   4  10   5      603.83      591.06     27.52 o 
  -3  -6   6     4691.07     4981.94    157.47 o 
  -2  -6   6     1477.18     1536.49     35.08 o 
  -1  -6   6       39.45       39.89      3.78 o 
   0  -6   6     2611.66     2736.08     49.10 o 
   1  -6   6      345.31      344.83     10.16 o 
   2  -6   6      624.00      651.29     20.61 o 
  -4  -5   6       15.95       20.91      4.23 o 
  -3  -5   6       11.14       12.55      4.79 o 
  -2  -5   6       16.61       20.88      5.06 o 
  -1  -5   6      487.46      503.61     14.63 o 
   0  -5   6       32.09       43.11      3.57 o 
   1  -5   6       37.43       37.74      3.16 o 
   2  -5   6      299.36      318.63     10.29 o 
   3  -5   6     2716.67     2793.06     60.36 o 
  -4  -4   6       94.52       91.21      8.05 o 
  -3  -4   6      349.99      363.75     12.77 o 
  -2  -4   6     1233.71     1213.36     46.01 o 
  -1  -4   6     1482.71     1468.08     34.73 o 
   0  -4   6      779.12      787.08     17.64 o 
   1  -4   6       14.64       20.11      2.81 o 
   2  -4   6       51.69       58.14      3.99 o 
   3  -4   6      504.53      492.37     14.46 o 
   4  -4   6      902.21      911.17     22.01 o 
  -4  -3   6     1569.11     1360.31     44.02 o 
  -3  -3   6     1136.15     1050.20     27.40 o 
  -2  -3   6     2124.81     1980.74     70.04 o 
  -1  -3   6     1015.03      983.69     24.99 o 
   0  -3   6       84.19       91.82      4.96 o 
   1  -3   6    10986.46     9930.95    172.60 o 
   2  -3   6     3069.44     2838.03     52.91 o 
   3  -3   6     3446.41     3267.36     59.84 o 
   4  -3   6     3429.99     3283.35     71.66 o 
  -5  -2   6      530.78      542.33     20.53 o 
  -4  -2   6     1758.61     1646.90     36.51 o 
  -3  -2   6     1655.37     1552.80     35.17 o 
  -2  -2   6      104.33      114.08      5.66 o 
  -1  -2   6      127.07      153.69      6.35 o 
   0  -2   6     1127.59     1075.84     18.23 o 
   1  -2   6     8016.49     7424.46    103.85 o 
   2  -2   6     8464.49     7732.62    135.54 o 
   3  -2   6      802.83      742.97     17.15 o 
   4  -2   6     4853.79     4619.80    157.20 o 
  -6  -1   6       20.60       26.25      4.06 o 
  -5  -1   6       60.67       79.45      5.31 o 
  -4  -1   6       14.40       19.18      3.61 o 
  -3  -1   6      913.97      831.20     21.61 o 
  -2  -1   6     4021.54     3853.81     78.34 o 
  -1  -1   6     3527.53     3483.62     60.18 o 
   0  -1   6       89.82       90.89      5.38 o 
   1  -1   6     1227.70     1183.79     26.76 o 
   2  -1   6      809.37      782.51     19.37 o 
   3  -1   6     1240.48     1192.10     23.37 o 
   4  -1   6      209.16      195.74     10.04 o 
  -6   0   6     4342.44     4379.75    121.88 o 
  -5   0   6       33.45       33.12      3.64 o 
  -4   0   6     1007.07      964.96     23.87 o 
  -3   0   6     1669.37     1708.58     50.11 o 
  -2   0   6     2814.50     2662.32     43.29 o 
  -1   0   6    10214.35     9919.79    177.48 o 
   0   0   6     7930.59     7948.69    152.67 o 
   1   0   6     1156.35     1258.78     28.23 o 
   2   0   6     6657.97     6975.47    134.82 o 
   3   0   6       97.31       96.59      4.65 o 
   4   0   6      374.72      378.60     14.76 o 
   5   0   6       93.09       97.48     11.45 o 
  -5   1   6      521.40      489.31     13.45 o 
  -4   1   6       11.86       39.46      4.40 o 
  -3   1   6     7785.50     7395.53    144.92 o 
  -2   1   6     1241.75     1210.83     22.29 o 
  -1   1   6     9317.10     8745.36    182.41 o 
   0   1   6    12833.20    13448.84    254.53 o 
   1   1   6     2788.26     2865.80     58.09 o 
   2   1   6     8557.13     8724.20    167.19 o 
   3   1   6     2895.92     2974.43     60.84 o 
   4   1   6       12.22       27.12      3.71 o 
   5   1   6     1831.08     1889.22     38.49 o 
   6   1   6     3619.19     3689.20     80.82 o 
   7   1   6     1637.91     1598.48     50.10 o 
  -5   2   6      298.21      321.05      9.84 o 
  -4   2   6      253.24      263.34      9.63 o 
  -3   2   6     2256.37     2220.87     47.65 o 
  -2   2   6      142.62      186.88      6.35 o 
  -1   2   6       86.37       88.74      5.31 o 
   0   2   6     2877.84     2858.42     71.70 o 
   1   2   6      772.16      761.57     23.30 o 
   2   2   6      430.59      467.59     16.73 o 
   3   2   6      369.16      429.29     16.92 o 
   4   2   6     4621.81     4638.77     87.49 o 
   5   2   6     2320.92     2344.91     41.38 o 
   6   2   6     2408.55     2481.62     57.32 o 
   7   2   6      794.90      833.29     30.21 o 
   8   2   6     2389.48     2431.16     71.76 o 
  -5   3   6     4021.59     3938.07     81.79 o 
  -4   3   6      637.70      654.65     14.58 o 
  -3   3   6     5059.44     4697.58     79.87 o 
  -2   3   6     4629.45     4369.70     67.61 o 
  -1   3   6      105.44      116.91      5.90 o 
   0   3   6     5589.28     5649.48    135.49 o 
   1   3   6       61.63       73.46      5.07 o 
   2   3   6     6581.78     6644.92    133.62 o 
   3   3   6       68.47       92.82      7.84 o 
   4   3   6       20.23       30.59      4.20 o 
   5   3   6       17.03       35.13      3.33 o 
   6   3   6     1722.46     1826.95     36.89 o 
   7   3   6      312.00      308.13     10.19 o 
   8   3   6     1427.13     1360.14     33.08 o 
   9   3   6      116.76      127.39      9.10 o 
  -5   4   6     3434.69     3609.27     98.74 o 
  -4   4   6     1077.15     1077.63     26.42 o 
  -3   4   6     3644.09     3493.84     75.49 o 
  -2   4   6     9657.61     9205.86    189.25 o 
  -1   4   6     2648.66     2429.87     41.12 o 
   0   4   6     1692.91     1636.74     43.93 o 
   1   4   6     3508.15     3405.69     84.20 o 
   2   4   6      677.28      710.72     18.45 o 
   3   4   6    13736.46    13543.91    324.03 o 
   4   4   6     6880.90     7270.15    134.47 o 
   5   4   6     2618.29     2661.52     41.47 o 
   6   4   6     8524.27     8595.53    151.64 o 
   7   4   6     5413.35     5469.32     98.47 o 
   8   4   6      510.83      532.66     13.76 o 
   9   4   6     1324.33     1267.52     29.91 o 
  -4   5   6      661.69      663.50     22.55 o 
  -3   5   6       73.58       92.43      6.04 o 
  -2   5   6     2321.77     2254.45     51.17 o 
  -1   5   6     1719.20     1649.86     51.09 o 
   0   5   6      928.46      883.51     18.69 o 
   2   5   6      164.59      181.52      8.13 o 
   3   5   6      820.46      841.16     22.00 o 
   4   5   6     9270.83     9024.09    146.66 o 
   5   5   6      725.79      713.98     14.91 o 
   6   5   6     9848.77     9716.99    170.95 o 
   7   5   6     4268.01     4311.69     79.54 o 
   8   5   6      195.26      178.70      7.68 o 
   9   5   6      745.22      756.45     19.96 o 
  -4   6   6     2032.82     2056.46     57.81 o 
  -3   6   6       47.16       60.43      4.86 o 
  -2   6   6       13.31       21.53      3.85 o 
  -1   6   6       37.97       50.61      9.23 o 
   0   6   6     5576.53     5743.94    134.74 o 
   1   6   6     1635.96     1612.80     34.66 o 
   2   6   6      194.57      189.86     10.07 o 
   3   6   6       56.97       68.48      4.86 o 
   4   6   6     1977.97     1898.90     36.33 o 
   5   6   6      448.62      467.48     14.45 o 
   6   6   6       25.22       66.73      6.07 o 
   7   6   6      107.08      124.71      7.15 o 
   8   6   6     1955.29     1890.72     37.59 o 
   9   6   6      406.49      436.13     11.39 o 
  -3   7   6      187.53      198.13      7.12 o 
  -2   7   6      127.91      126.27      6.60 o 
  -1   7   6     1370.34     1423.28     34.34 o 
   0   7   6     1249.90     1292.10     35.74 o 
   1   7   6     3017.86     2982.30     74.17 o 
   2   7   6     6570.04     6280.53    147.86 o 
   3   7   6     1091.95     1119.56     33.53 o 
   4   7   6    14041.27    13224.52    303.24 o 
   5   7   6     2990.29     3081.93     76.86 o 
   6   7   6      160.04      146.09     10.73 o 
   7   7   6      386.08      397.52     16.32 o 
   8   7   6      376.14      424.55     15.87 o 
   9   7   6       18.65       26.77      4.09 o 
  -2   8   6      732.23      724.91     17.93 o 
  -1   8   6     1962.94     1965.40     43.83 o 
   0   8   6       98.89       92.18      7.25 o 
   1   8   6      767.23      737.24     23.57 o 
   2   8   6     6098.28     5990.17    141.81 o 
   3   8   6     5923.69     5773.44    137.96 o 
   4   8   6     3641.65     3423.67     85.70 o 
   5   8   6     3245.44     3188.94     78.16 o 
   6   8   6       15.65       21.74      5.27 o 
   7   8   6     1305.17     1214.46     34.06 o 
   8   8   6     1775.84     1774.67     44.73 o 
  -1   9   6       11.11       20.70      5.10 o 
   0   9   6      222.48      231.60     15.05 o 
   1   9   6      133.49      135.51      8.47 o 
   2   9   6     3138.39     3003.00     74.71 o 
   3   9   6       49.79       90.02      7.94 o 
   4   9   6      423.40      420.15     16.81 o 
   5   9   6       20.36       20.39      8.81 o 
   6   9   6      932.89      911.70     26.84 o 
   7   9   6       86.29      107.13      7.50 o 
   8   9   6      295.54      304.49     15.83 o 
   1  10   6     1399.31     1309.49     34.84 o 
   2  10   6     1833.23     1570.49     57.29 o 
   3  10   6      717.42      673.53     20.96 o 
   4  10   6      469.26      426.12     15.50 o 
   5  10   6       19.06       22.72      7.18 o 
   6  10   6       14.78       22.06      6.42 o 
  -3  -5   7       54.81       66.79      5.72 o 
  -2  -5   7      893.49      892.89     21.95 o 
  -1  -5   7       61.61       81.81      7.46 o 
   0  -5   7      111.06      118.27      4.55 o 
   1  -5   7     3094.96     3278.75     58.29 o 
   2  -5   7     1094.02     1115.13     25.59 o 
  -3  -4   7     1109.12     1118.99     26.86 o 
  -2  -4   7       21.73       31.70      4.20 o 
  -1  -4   7      579.34      572.87     15.79 o 
   0  -4   7      105.44      121.86      5.14 o 
   1  -4   7     1582.20     1590.29     30.62 o 
   2  -4   7      587.84      606.33     13.60 o 
   3  -4   7      149.14      159.47      6.32 o 
  -4  -3   7     1725.89     1709.91     51.09 o 
  -3  -3   7      132.35      188.83     14.48 o 
  -2  -3   7       13.83       22.99      4.02 o 
  -1  -3   7     2426.42     2418.25     53.24 o 
   0  -3   7      547.24      539.30     13.14 o 
   1  -3   7     2985.29     2922.37     53.68 o 
   2  -3   7      837.70      804.54     17.65 o 
   3  -3   7      114.03      114.68      4.93 o 
   4  -3   7      395.75      406.12     18.73 o 
  -5  -2   7       21.24       19.56      3.36 o 
  -4  -2   7     1221.15     1168.45     26.39 o 
  -3  -2   7       17.19       23.06      3.47 o 
  -2  -2   7     1321.53     1346.81     33.34 o 
  -1  -2   7    12370.49    11551.97    361.85 o 
   0  -2   7     3153.33     2999.70     55.31 o 
   1  -2   7     4923.78     4623.63     82.70 o 
   2  -2   7     5635.31     5396.94     95.83 o 
   3  -2   7     1030.83      955.26     20.34 o 
   4  -2   7     1080.22     1050.24     28.51 o 
   5  -2   7      654.97      632.17     26.14 o 
  -5  -1   7     1355.82     1326.13     28.32 o 
  -4  -1   7      223.85      222.77      8.37 o 
  -3  -1   7      353.20      379.91     12.21 o 
  -2  -1   7       18.35       25.56      3.92 o 
  -1  -1   7     2857.71     2695.59     47.96 o 
   0  -1   7     2118.00     2040.31     30.70 o 
   1  -1   7      174.25      162.96      5.59 o 
   2  -1   7     4235.82     4037.93     72.90 o 
   3  -1   7      108.06      102.11      6.87 o 
   4  -1   7       11.79       45.64      7.35 o 
   5  -1   7       77.26       78.31      5.83 o 
  -5   0   7      158.77      169.04      6.36 o 
  -4   0   7      242.97      244.53      8.93 o 
  -3   0   7     4392.44     4297.12     86.55 o 
  -2   0   7      136.46      124.43      7.01 o 
  -1   0   7     2445.46     2463.74     52.23 o 
   0   0   7      860.99      842.59     13.50 o 
   1   0   7      223.31      223.87      5.39 o 
   2   0   7       38.38       47.07      3.12 o 
   3   0   7      167.03      174.27      6.22 o 
   4   0   7     8080.26     7804.85    179.95 o 
   5   0   7      568.82      617.90     20.11 o 
  -5   1   7     2073.13     2001.50     40.96 o 
  -4   1   7     1536.33     1492.58     32.89 o 
  -3   1   7     8500.30     8166.71    158.92 o 
  -2   1   7     4228.10     4186.37     84.78 o 
  -1   1   7     2700.26     2632.47     42.87 o 
   0   1   7    13212.04    12984.18    202.76 o 
   1   1   7       55.60       65.40      3.92 o 
   2   1   7      595.00      585.02     11.65 o 
   3   1   7      115.85      133.65      4.86 o 
   4   1   7      247.86      278.61      9.80 o 
   5   1   7     2841.90     2831.80     54.27 o 
   6   1   7     3853.19     3870.06     83.85 o 
  -5   2   7     1843.83     1872.39     38.24 o 
  -4   2   7       24.69       29.93      3.54 o 
  -3   2   7     1611.11     1592.80     35.47 o 
  -2   2   7     2764.47     2702.41     56.76 o 
  -1   2   7      216.96      229.43      7.16 o 
   0   2   7     1702.35     1652.93     30.58 o 
   1   2   7       27.98       43.22      3.29 o 
   2   2   7     1883.16     1861.82     30.02 o 
   3   2   7     8336.49     8110.84    130.60 o 
   4   2   7     1485.52     1540.00     26.17 o 
   5   2   7     4882.95     4972.85     91.42 o 
   6   2   7     7178.92     6964.53    147.85 o 
   7   2   7     2840.42     2762.22     61.54 o 
   8   2   7     2794.48     2662.98     77.06 o 
  -5   3   7     1417.54     1398.06     40.40 o 
  -4   3   7      258.40      261.27      8.73 o 
  -3   3   7       79.43       95.70      6.11 o 
  -2   3   7     2645.31     2544.76     53.53 o 
  -1   3   7     2044.79     2057.84     44.51 o 
   0   3   7      733.65      727.60     17.57 o 
   1   3   7     1930.07     1866.67     33.14 o 
   2   3   7     1696.40     1746.48     29.25 o 
   3   3   7      778.92      852.10     18.63 o 
   4   3   7     1386.05     1396.75     25.06 o 
   5   3   7      219.25      226.55      9.17 o 
   6   3   7     5645.26     5752.09    124.38 o 
   7   3   7      384.65      395.87     14.16 o 
   8   3   7       11.20       11.69      3.95 o 
  -4   4   7     2156.25     2165.43     62.09 o 
  -3   4   7     1425.14     1445.98     44.94 o 
  -2   4   7     3128.97     3115.75     63.95 o 
  -1   4   7      222.01      231.24      7.92 o 
   0   4   7     1119.95     1095.73     20.33 o 
   1   4   7     4407.47     4136.21     67.83 o 
   2   4   7      546.89      598.80     14.44 o 
   3   4   7     2515.56     2529.09     47.57 o 
   4   4   7     3088.20     3276.79     52.87 o 
   5   4   7      960.90     1004.80     20.51 o 
   6   4   7     2540.31     2649.85     51.24 o 
   7   4   7      264.30      249.99      9.28 o 
   8   4   7     1868.69     1877.00     36.33 o 
  -4   5   7     3335.50     3344.52     69.23 o 
  -3   5   7      227.12      238.39      9.10 o 
  -2   5   7      591.25      605.84     17.57 o 
  -1   5   7       44.79       46.03      5.17 o 
   0   5   7       76.78       79.36      7.01 o 
   1   5   7     8292.88     7938.66    130.60 o 
   2   5   7     4343.14     4147.30     68.78 o 
   3   5   7     3049.07     2987.86     51.10 o 
   4   5   7    17388.61    17662.38    244.04 o 
   5   5   7     6491.79     6621.00    104.76 o 
   6   5   7     1267.56     1319.15     28.94 o 
   7   5   7     1768.26     1802.03     36.58 o 
   8   5   7      212.64      240.93      8.51 o 
   9   5   7      863.07      849.01     21.12 o 
  -3   6   7      851.37      875.30     21.34 o 
  -2   6   7     1529.17     1625.82     37.64 o 
  -1   6   7      541.61      592.38     17.35 o 
   0   6   7      592.72      610.27     19.98 o 
   1   6   7      104.11      116.93      8.26 o 
   2   6   7     2681.66     2639.07     65.67 o 
   3   6   7      345.84      345.49     12.45 o 
   4   6   7     5865.10     5688.57    108.82 o 
   5   6   7      103.00      138.55      6.84 o 
   6   6   7      235.60      238.28      9.70 o 
   7   6   7      139.82      119.23      8.16 o 
   8   6   7       97.56      112.10      6.11 o 
   9   6   7       47.77       52.49      7.04 o 
  -2   7   7       15.82       17.27      5.17 o 
  -1   7   7     1776.02     1701.40     39.21 o 
   0   7   7      227.85      249.45     11.29 o 
   1   7   7      383.14      410.29     15.76 o 
   2   7   7     6768.37     6842.73    159.84 o 
   3   7   7      687.83      724.59     23.83 o 
   4   7   7      110.78      114.23      8.99 o 
   5   7   7      164.77      163.74      8.72 o 
   6   7   7     3681.72     3678.46     88.96 o 
   7   7   7       19.85       29.55      4.44 o 
   8   7   7       59.02       61.86      6.00 o 
  -2   8   7       62.78       57.81      6.32 o 
  -1   8   7     2654.93     2824.38     93.69 o 
   0   8   7     3174.48     3115.13     75.02 o 
   1   8   7     3105.31     3028.75     74.23 o 
   2   8   7    10855.53    10912.69    250.02 o 
   3   8   7     1567.82     1584.38     43.55 o 
   4   8   7      103.19      105.82      9.02 o 
   5   8   7      983.04      961.05     29.99 o 
   6   8   7      310.15      317.85     14.61 o 
   7   8   7       39.46       52.24      9.37 o 
   8   8   7     2186.52     2237.54     54.36 o 
   0   9   7     3068.10     3055.58    100.54 o 
   1   9   7      601.47      599.50     18.87 o 
   2   9   7      398.28      372.89     14.45 o 
   3   9   7      426.02      427.07     16.43 o 
   4   9   7      808.41      760.90     24.67 o 
   5   9   7     1631.48     1506.87     41.49 o 
   6   9   7      126.43      133.31      8.61 o 
   7   9   7      283.19      264.11     16.38 o 
   8   9   7     1842.88     1929.08     65.60 o 
   1  10   7       73.75       80.38      7.91 o 
   2  10   7      164.13      145.44      7.47 o 
   3  10   7       13.73       20.46      4.20 o 
   4  10   7      540.99      481.38     16.63 o 
   5  10   7      604.87      573.12     26.70 o 
   6  10   7      331.00      309.12     17.19 o 
  -2  -4   8      107.46      115.12      5.35 o 
  -1  -4   8     1944.67     2012.05     44.48 o 
   0  -4   8      363.79      401.58     17.65 o 
   1  -4   8     2646.46     2753.26     49.24 o 
   2  -4   8      929.15      931.54     18.28 o 
  -3  -3   8       55.99       55.68      5.93 o 
  -2  -3   8       66.88       79.00      5.27 o 
  -1  -3   8     1270.09     1262.70     30.54 o 
   0  -3   8       15.34       22.16      5.03 o 
   1  -3   8       24.53       26.64      2.67 o 
   2  -3   8      318.14      328.13      8.66 o 
   3  -3   8     1259.85     1296.81     24.86 o 
   4  -3   8       13.41       13.63      3.26 o 
  -4  -2   8      930.97      948.45     29.54 o 
  -3  -2   8     5955.17     5751.21    157.74 o 
  -2  -2   8     1355.21     1366.78     44.18 o 
  -1  -2   8     6889.76     6742.70    139.43 o 
   0  -2   8     1472.01     1448.63     37.40 o 
   1  -2   8      780.18      759.79     16.73 o 
   2  -2   8     1683.97     1657.39     31.94 o 
   3  -2   8        9.89       30.24      2.84 o 
   4  -2   8      830.29      798.98     21.99 o 
   5  -2   8      498.09      469.41     19.56 o 
  -4  -1   8     1140.75     1170.30     25.37 o 
  -3  -1   8     3355.72     3230.99     65.24 o 
  -2  -1   8     1235.09     1274.61     29.18 o 
  -1  -1   8     1306.32     1342.59     26.00 o 
   0  -1   8     6124.73     5973.85    105.99 o 
   1  -1   8      197.28      199.88      6.98 o 
   2  -1   8     2034.89     1994.32     38.04 o 
   3  -1   8       92.51       97.24      8.85 o 
   4  -1   8      202.79      229.84      9.48 o 
   5  -1   8     5371.18     5205.77    120.06 o 
  -4   0   8      268.42      269.71      8.48 o 
  -3   0   8     1833.99     1881.43     40.25 o 
  -2   0   8       63.36       74.90      5.45 o 
  -1   0   8       17.26       39.88      5.58 o 
   0   0   8      107.20      115.09      5.48 o 
   1   0   8     1637.98     1673.88     32.95 o 
   2   0   8     2591.18     2507.83     39.63 o 
   3   0   8       36.21       42.77      4.82 o 
   4   0   8       11.09       25.49      4.06 o 
   5   0   8     1448.82     1368.91     35.95 o 
   6   0   8     1560.60     1496.93     52.60 o 
  -4   1   8      875.85      912.30     20.89 o 
  -3   1   8     2869.02     2791.88     57.43 o 
  -2   1   8     4930.83     4943.66     98.51 o 
  -1   1   8      226.42      234.26      9.38 o 
   0   1   8     1288.56     1183.87     23.90 o 
   1   1   8      800.90      768.28     13.84 o 
   2   1   8     1016.03     1004.80     21.67 o 
   3   1   8     2231.89     2201.32     42.41 o 
   4   1   8      194.87      192.02      7.36 o 
   5   1   8      230.47      266.17      8.72 o 
   6   1   8      985.74      914.12     36.99 o 
  -4   2   8      589.87      598.99     14.76 o 
  -3   2   8     2669.97     2664.72     54.85 o 
  -2   2   8     3985.27     4012.44     81.00 o 
  -1   2   8      163.91      163.70      7.88 o 
   0   2   8       51.50       64.07      4.54 o 
   1   2   8     4495.72     4387.77     71.73 o 
   2   2   8     1336.20     1333.94     20.69 o 
   3   2   8    10127.50    10024.76    157.63 o 
   4   2   8     6433.58     6240.82    112.12 o 
   5   2   8     1988.19     2057.36     41.10 o 
   6   2   8     9638.63     9389.47    196.03 o 
   7   2   8      751.61      715.24     19.60 o 
  -4   3   8      648.81      668.78     15.64 o 
  -3   3   8      631.38      661.90     16.78 o 
  -2   3   8      127.17      129.73      9.16 o 
  -1   3   8     3352.48     3319.88     68.13 o 
   0   3   8      712.77      705.87     16.30 o 
   1   3   8     2660.23     2673.11     45.62 o 
   2   3   8      192.90      208.26      6.57 o 
   3   3   8      804.02      773.47     15.51 o 
   4   3   8     7197.19     7391.75    133.16 o 
   5   3   8     2513.55     2601.48     51.20 o 
   6   3   8     1477.56     1502.82     38.06 o 
   7   3   8     1050.61     1081.92     28.02 o 
   8   3   8      433.37      425.26     12.68 o 
  -4   4   8     1280.16     1320.56     38.44 o 
  -3   4   8      413.83      423.47     16.68 o 
  -2   4   8       81.48      107.85      5.90 o 
  -1   4   8       48.15       53.28      4.79 o 
   0   4   8      251.21      239.92      8.06 o 
   1   4   8     1721.79     1677.10     41.06 o 
   2   4   8      145.72      154.48      7.33 o 
   3   4   8       41.79       58.55      4.37 o 
   4   4   8     5904.44     6094.27    111.52 o 
   5   4   8      445.65      445.22     14.00 o 
   6   4   8      676.14      704.13     21.95 o 
   7   4   8      407.71      434.50     15.14 o 
   8   4   8      489.92      495.21     14.95 o 
  -3   5   8       57.23       64.19      5.62 o 
  -2   5   8      216.24      237.73      9.17 o 
  -1   5   8     6278.71     6326.22    131.52 o 
   0   5   8      834.33      851.72     25.16 o 
   1   5   8     6324.00     6388.76    114.50 o 
   2   5   8     9441.47     9359.67    166.23 o 
   3   5   8     4622.80     4697.64     87.00 o 
   4   5   8     4607.64     4691.36     76.07 o 
   5   5   8     1001.03     1032.39     21.17 o 
   6   5   8     1330.53     1445.31     30.82 o 
   7   5   8     1098.26     1114.56     24.35 o 
   8   5   8       31.90       42.21      4.02 o 
  -3   6   8       24.86       50.53      4.34 o 
  -2   6   8       33.90       44.61      4.23 o 
  -1   6   8     1336.61     1348.99     32.13 o 
   0   6   8      976.91     1036.50     29.25 o 
   1   6   8     1160.15     1157.05     32.38 o 
   2   6   8    12968.86    13312.12    301.78 o 
   3   6   8      578.00      576.85     19.73 o 
   4   6   8      858.56      832.19     20.55 o 
   5   6   8      742.93      732.08     16.48 o 
   6   6   8       21.15       32.60      4.51 o 
   7   6   8     1478.12     1467.17     30.52 o 
   8   6   8     2817.15     2739.74     50.77 o 
  -2   7   8      436.40      463.40     12.37 o 
  -1   7   8      353.25      348.00     17.68 o 
   0   7   8      953.44      946.66     26.76 o 
   1   7   8      531.98      549.54     18.50 o 
   2   7   8      379.32      417.93     15.97 o 
   3   7   8      372.59      413.31     16.21 o 
   4   7   8     2842.32     2970.91     74.00 o 
   5   7   8      103.61      102.18      7.01 o 
   6   7   8      880.84      851.52     25.98 o 
   7   7   8       43.90       51.30      4.68 o 
   8   7   8      838.96      829.34     18.19 o 
  -1   8   8     1863.40     1897.42     63.66 o 
   0   8   8     9289.80     9577.66    300.03 o 
   1   8   8      128.65      115.33      7.60 o 
   2   8   8      762.33      821.41     24.93 o 
   3   8   8      153.34      166.78     10.10 o 
   4   8   8      102.98      134.00      9.09 o 
   5   8   8       52.69       56.03      6.66 o 
   6   8   8       99.00      111.51      8.57 o 
   7   8   8       33.91       46.06      7.84 o 
   8   8   8     2017.34     2100.77     50.32 o 
   0   9   8     2118.62     2106.43     70.00 o 
   1   9   8      673.37      729.93     20.99 o 
   2   9   8       23.54       27.12      4.40 o 
   3   9   8     3020.08     3083.16     75.13 o 
   4   9   8       14.84       13.56      4.23 o 
   5   9   8     1405.91     1412.93     38.25 o 
   6   9   8     2814.40     2545.15     87.32 o 
   7   9   8     1780.86     1702.92     42.12 o 
   2  10   8      556.63      521.93     21.92 o 
   3  10   8       14.48       20.91      3.64 o 
   4  10   8        8.71       16.09      3.75 o 
   5  10   8      124.95      123.02     11.01 o 
   6  10   8     2428.67     2141.44     73.02 o 
  -2  -3   9       11.49       12.03      3.23 o 
  -1  -3   9      311.94      309.15      9.50 o 
   0  -3   9      456.09      464.99     13.07 o 
   1  -3   9      142.32      155.23      5.31 o 
   2  -3   9      636.26      676.48     18.16 o 
   3  -3   9      276.29      311.82     13.08 o 
  -3  -2   9     1923.91     1906.38     54.25 o 
  -2  -2   9       21.05       33.71      4.99 o 
  -1  -2   9      507.54      517.46     14.64 o 
   0  -2   9      238.24      241.34      9.24 o 
   1  -2   9     1039.63     1039.82     21.61 o 
   2  -2   9      543.27      588.26     17.12 o 
   3  -2   9      256.76      262.37      9.28 o 
   4  -2   9      368.56      373.29     11.31 o 
  -3  -1   9     4026.03     4128.42     80.41 o 
  -2  -1   9     2339.62     2365.85     48.43 o 
  -1  -1   9     1187.73     1215.35     27.42 o 
   0  -1   9     3099.21     3122.22     68.00 o 
   1  -1   9       14.22       32.63      3.43 o 
   2  -1   9       56.10       79.20      5.41 o 
   3  -1   9     3382.70     3326.63     78.61 o 
   4  -1   9      732.22      696.26     19.52 o 
   5  -1   9     2166.90     2118.48     50.27 o 
  -3   0   9      781.84      801.96     18.56 o 
  -2   0   9      977.01      995.07     23.17 o 
  -1   0   9      244.12      277.57      9.73 o 
   0   0   9      259.25      279.07      8.31 o 
   1   0   9       88.10      101.95      4.41 o 
   2   0   9      584.95      602.90     12.31 o 
   3   0   9     6252.99     6163.88    142.18 o 
   4   0   9     2393.29     2290.87     55.94 o 
   5   0   9     1306.35     1296.25     33.15 o 
   6   0   9     6529.85     6347.68    198.33 o 
  -3   1   9       19.37       32.08      3.26 o 
  -2   1   9      106.42      115.03      6.04 o 
  -1   1   9     2920.43     2885.04     59.57 o 
   0   1   9     1464.33     1519.77     34.19 o 
   1   1   9      384.32      391.82      9.22 o 
   2   1   9      505.16      488.26     12.40 o 
   3   1   9     1065.27     1038.55     22.09 o 
   4   1   9      127.11      123.41      5.59 o 
   5   1   9      227.48      241.95      7.61 o 
   6   1   9      980.04      910.53     34.28 o 
  -3   2   9       39.03       42.84      3.64 o 
  -2   2   9     1027.02     1037.31     24.12 o 
  -1   2   9       65.26       72.93      5.45 o 
   0   2   9      780.30      781.81     20.22 o 
   1   2   9     4276.13     4291.13     74.62 o 
   2   2   9     1329.93     1284.46     26.40 o 
   3   2   9     1051.12     1054.31     22.65 o 
   4   2   9     7052.43     7023.15    124.76 o 
   5   2   9       28.33       33.43      4.51 o 
   6   2   9      177.48      186.27      8.09 o 
   7   2   9      244.53      230.55      8.03 o 
  -3   3   9      504.82      508.54     12.86 o 
  -2   3   9      173.30      197.45      7.64 o 
  -1   3   9     2749.71     2739.53     56.64 o 
   0   3   9      377.67      340.09     11.41 o 
   1   3   9     8321.82     8341.01    177.30 o 
   2   3   9     3786.82     3783.24     84.00 o 
   3   3   9     7871.09     7939.34    140.35 o 
   4   3   9     7401.56     7575.69    135.19 o 
   5   3   9     1634.26     1663.80     33.79 o 
   6   3   9       13.38       21.95      4.02 o 
   7   3   9     1895.56     1739.56     40.07 o 
  -3   4   9     1452.48     1493.24     43.56 o 
  -2   4   9       87.17       96.41      5.31 o 
  -1   4   9      668.89      663.35     17.17 o 
   0   4   9      133.63      144.32      6.94 o 
   1   4   9       76.21       84.11      6.52 o 
   2   4   9     5962.24     5898.57    166.52 o 
   3   4   9       72.36       72.52      5.24 o 
   4   4   9      601.72      606.80     15.79 o 
   5   4   9      698.32      701.59     17.76 o 
   6   4   9      248.97      267.26     11.61 o 
   7   4   9      509.73      493.59     15.54 o 
   8   4   9      351.93      322.50     10.17 o 
  -2   5   9       23.80       31.39      4.51 o 
  -1   5   9     3110.10     3250.06     91.91 o 
   0   5   9      571.17      539.74     21.30 o 
   1   5   9     2454.88     2438.06     56.69 o 
   2   5   9     3676.46     3771.59     85.27 o 
   3   5   9      313.01      315.37     13.18 o 
   4   5   9     1797.71     1747.74     36.62 o 
   5   5   9       34.98       62.47      7.32 o 
   6   5   9     1806.76     1846.55     45.34 o 
   7   5   9       14.44       60.17      7.98 o 
   8   5   9       34.34       41.28      4.16 o 
  -2   6   9      393.32      437.15     15.39 o 
  -1   6   9     4080.48     4239.89    116.60 o 
   0   6   9     9386.19    10041.06    314.14 o 
   1   6   9     1786.74     1813.69     46.53 o 
   2   6   9     4258.73     4388.62    104.14 o 
   3   6   9      617.39      631.84     16.39 o 
   4   6   9       74.58       75.68      5.93 o 
   5   6   9     2421.48     2371.51     41.44 o 
   6   6   9      475.96      507.26     14.00 o 
   7   6   9      810.51      796.78     18.28 o 
   8   6   9     3100.40     2956.84     53.58 o 
  -1   7   9     1101.39     1155.69     40.64 o 
   0   7   9     1888.02     1872.34     64.18 o 
   1   7   9      220.77      243.43     10.74 o 
   2   7   9        9.15       12.93      4.16 o 
   3   7   9      278.29      353.93     14.36 o 
   4   7   9      421.24      451.90     16.78 o 
   5   7   9     1047.10     1075.23     30.88 o 
   6   7   9     1673.89     1611.69     32.69 o 
   7   7   9      733.44      666.15     15.86 o 
   8   7   9     6461.25     6517.21    145.13 o 
   0   8   9      563.14      605.28     24.21 o 
   1   8   9      711.50      723.91     20.99 o 
   2   8   9      697.00      739.10     22.20 o 
   3   8   9       38.30       47.21      5.69 o 
   4   8   9     1482.60     1517.32     40.62 o 
   5   8   9       58.49       87.74      7.39 o 
   6   8   9      644.97      621.57     21.22 o 
   7   8   9      280.96      293.47     15.41 o 
   1   9   9     1177.32     1243.21     43.59 o 
   2   9   9       25.00       22.27      3.61 o 
   3   9   9      871.32      882.95     24.95 o 
   4   9   9      705.09      740.61     22.18 o 
   5   9   9      488.33      502.05     16.62 o 
   6   9   9     7120.18     6998.70    221.07 o 
   7   9   9      656.72      625.48     24.89 o 
   3  10   9     1011.94      973.98     35.39 o 
   4  10   9     2306.28     2335.14     77.67 o 
   5  10   9     3074.18     2833.41     92.72 o 
  -1  -2  10      312.18      307.54     12.15 o 
   0  -2  10       10.74       14.46      2.22 o 
   1  -2  10     1499.88     1519.11     33.68 o 
   2  -2  10       10.88       15.19      2.88 o 
   3  -2  10      574.62      542.40     19.98 o 
  -2  -1  10      733.91      675.58     21.90 o 
  -1  -1  10      318.73      316.28     13.50 o 
   0  -1  10       10.25       12.87      4.23 o 
   1  -1  10      276.44      281.47      7.79 o 
   2  -1  10       29.88       37.77      2.98 o 
   3  -1  10     1808.74     1794.21     43.32 o 
   4  -1  10        9.93       13.04      2.18 o 
  -2   0  10     1323.33     1356.06     28.50 o 
  -1   0  10      153.79      163.57      6.46 o 
   0   0  10     1409.52     1482.48     32.16 o 
   1   0  10     4366.00     4387.16     65.54 o 
   2   0  10     1587.22     1560.00     39.01 o 
   3   0  10     3182.34     3058.59     72.17 o 
   4   0  10     4706.27     4611.24    106.16 o 
   5   0  10     1030.99     1010.23     25.50 o 
  -2   1  10       79.08       92.66      4.65 o 
  -1   1  10       35.44       38.40      5.72 o 
   0   1  10       20.18       28.44      3.57 o 
   1   1  10     3128.63     3017.04     46.57 o 
   2   1  10       66.62       77.61      4.16 o 
   3   1  10     1567.64     1621.69     31.46 o 
   4   1  10     3806.20     3882.07     69.46 o 
   5   1  10      116.01      102.44      5.62 o 
   6   1  10       58.89       85.01      6.38 o 
  -2   2  10      468.94      493.19     12.61 o 
  -1   2  10      450.69      466.72     12.92 o 
   0   2  10       29.33       36.49      3.99 o 
   1   2  10      709.57      722.79     19.48 o 
   2   2  10     1319.58     1305.12     26.32 o 
   3   2  10       48.84       62.02      4.09 o 
   4   2  10      568.99      558.21     13.35 o 
   5   2  10     1274.86     1240.14     24.85 o 
   6   2  10     1247.96     1244.93     28.70 o 
  -2   3  10      657.84      677.45     15.99 o 
  -1   3  10     5719.85     5979.24    116.14 o 
   0   3  10      453.95      482.43     13.65 o 
   1   3  10     7731.03     7810.25    166.69 o 
   2   3  10     7194.84     7316.71    156.24 o 
   3   3  10      195.16      213.80      7.43 o 
   4   3  10      416.68      409.21     11.03 o 
   5   3  10       90.22       96.79      5.00 o 
   6   3  10       58.64       64.32      4.79 o 
   7   3  10      537.84      488.24     12.98 o 
  -2   4  10       13.58       21.88      3.68 o 
  -1   4  10     1352.11     1407.71     30.36 o 
   0   4  10     2934.03     2941.14     85.20 o 
   1   4  10     1466.60     1482.74     36.38 o 
   2   4  10     3344.69     3249.92     73.69 o 
   3   4  10      113.98      135.40      9.93 o 
   4   4  10       94.28       93.84      6.32 o 
   5   4  10     2144.40     2126.11     48.67 o 
   6   4  10       16.97       19.84      3.02 o 
   7   4  10     2668.68     2522.54     54.88 o 
  -1   5  10     1427.55     1504.38     44.41 o 
   0   5  10     1542.11     1513.13     46.59 o 
   1   5  10      344.41      369.15     12.59 o 
   2   5  10       57.88       66.12      5.69 o 
   3   5  10      846.58      875.39     24.60 o 
   4   5  10      925.95      964.46     21.68 o 
   5   5  10       72.35       74.60      5.20 o 
   6   5  10       10.62       16.12      3.02 o 
   7   5  10       13.55       17.51      3.16 o 
   1   6  10       89.31       89.74      9.13 o 
   2   6  10       46.91       52.62      5.17 o 
   3   6  10      662.08      643.26     19.43 o 
   4   6  10      339.27      331.98     12.84 o 
   5   6  10      824.33      777.36     18.38 o 
   6   6  10      236.35      221.15      8.03 o 
   7   6  10      764.89      747.03     19.82 o 
   1   7  10      147.69      165.71     11.18 o 
   2   7  10      154.99      169.71      8.68 o 
   3   7  10     1686.18     1819.95     46.37 o 
   4   7  10      483.37      513.86     17.31 o 
   5   7  10     1992.24     1950.98     41.96 o 
   6   7  10     7980.55     7520.66    149.79 o 
   7   7  10     2077.66     1945.35     43.74 o 
   1   8  10       35.13       44.05      6.38 o 
   2   8  10     1741.96     1826.30     45.23 o 
   3   8  10      354.66      382.20     13.50 o 
   4   8  10      243.16      267.99     11.19 o 
   5   8  10      974.90     1012.37     27.84 o 
   6   8  10     3384.76     3439.79    111.27 o 
   2   9  10       39.95       44.79      5.76 o 
   3   9  10      119.10      116.35      6.32 o 
   4   9  10     2954.48     3164.77     74.89 o 
   5   9  10      131.41      118.14      9.13 o 
   6   9  10     1064.18     1051.30     37.37 o 
   0   0  11     1263.41     1250.75     37.23 o 
   1   0  11     2369.94     2267.98     48.11 o 
   2   0  11      872.84      840.92     21.57 o 
   3   0  11     1731.84     1752.35     41.76 o 
   4   0  11     1593.52     1514.36     49.79 o 
  -1   1  11     2097.65     2113.42     59.42 o 
   0   1  11      244.13      250.84      7.75 o 
   1   1  11     3979.35     4102.76    114.07 o 
   2   1  11     4329.80     4339.03     76.15 o 
   3   1  11     1175.36     1166.45     29.45 o 
   4   1  11     1396.96     1391.27     34.18 o 
   5   1  11       23.99       26.15      3.82 o 
  -1   2  11      499.39      531.09     12.76 o 
   0   2  11       14.05       22.06      2.81 o 
   1   2  11      786.09      777.52     25.86 o 
   2   2  11      447.91      455.23     13.06 o 
   3   2  11      883.15      901.30     18.50 o 
   4   2  11      202.72      211.81      6.36 o 
   5   2  11       14.68       22.92      2.60 o 
   6   2  11      209.36      204.39      9.66 o 
  -1   3  11     3300.01     3410.39     66.62 o 
   0   3  11     2449.99     2539.40     72.91 o 
   1   3  11      108.04      113.37      7.74 o 
   2   3  11      744.08      727.22     19.80 o 
   3   3  11     1246.62     1210.87     24.11 o 
   4   3  11       80.58       71.48      4.93 o 
   5   3  11       14.80       14.22      2.46 o 
   6   3  11       64.50       67.56      5.86 o 
   0   4  11     3209.76     3275.82     92.55 o 
   1   4  11      121.63      125.36      8.12 o 
   2   4  11      684.10      666.58     23.74 o 
   3   4  11     1819.79     1846.04     43.61 o 
   4   4  11       28.50       28.41      2.98 o 
   5   4  11     3792.14     3862.98     70.04 o 
   6   4  11      611.47      556.37     14.73 o 
   0   5  11      191.24      201.04      9.42 o 
   1   5  11     1553.34     1598.97     48.18 o 
   2   5  11      112.43      107.64      6.11 o 
   3   5  11       65.89       69.84      5.45 o 
   4   5  11       31.44       42.87      4.51 o 
   5   5  11      713.22      657.09     15.05 o 
   6   5  11     3806.89     3719.51     67.29 o 
   7   5  11     1346.78     1221.42     41.57 o 
   2   6  11      995.20     1031.88     25.81 o 
   3   6  11      348.99      339.60     11.52 o 
   4   6  11      424.69      441.81     13.96 o 
   5   6  11      568.81      591.44     16.98 o 
   6   6  11     1711.52     1632.43     36.80 o 
   7   6  11       69.00       68.47      5.93 o 
   2   7  11      151.89      162.19     10.70 o 
   3   7  11     2327.60     2525.80     89.21 o 
   4   7  11     3365.46     3614.21    124.74 o 
   5   7  11     1784.46     1751.79     44.55 o 
   3   8  11     2817.67     2945.68    101.14 o 
   4   8  11     4768.32     5426.84    181.75 o 
   2   3  12       10.99       19.00      3.19 o 
   3   3  12      319.94      340.13     12.88 o 
   4   3  12      380.22      365.73     11.32 o 
   2   4  12       72.34       78.32      5.73 o 
   3   4  12      593.44      612.16     16.23 o 
   4   4  12       10.98       17.58      2.64 o 
   2   5  12      239.54      226.90      9.98 o 
   3   5  12     2541.56     2441.68     54.04 o 
   4   5  12     1688.61     1722.99     39.29 o 
   5   5  12     4550.21     4349.39    120.33 o 
   4   6  12     1693.85     1719.96     61.62 o 
                                                 
